# Supplementary material for: Global Trends in Research of Brain‐Computer Interfaces in Neuroscience From 2014 to 2023: A Bibliometric Analysis
Source: CNS Neurosci Ther. 2026 Mar 27;32(4):e70851. doi: 10.1002/cns.70851 (PMC13140405; doi:10.1002/cns.70851)
Supplement: Supplementary file 1 — Data S1. [file CNS-32-e70851-s001.txt]

FN Clarivate Analytics Web of Science
VR 1.0
PT J
AU Zhang, MJ
   Hua, QY
   Jia, W
   Chen, R
   Su, H
   Wang, B
AF Zhang, Minjun
   Hua, Qingyi
   Jia, Wei
   Chen, Rui
   Su, Hui
   Wang, Bo
TI Feature Extraction and Classification Algorithm of Brain-computer
   Interface Based on Human Brain Central Nervous System
SO NEUROQUANTOLOGY
LA English
DT Article
DE Brain-computer Interface; Brain Electricity; Function Near Infrared
   Spectroscopy; Multimodality
ID EEG
AB For the problems that brain-computer interface is susceptible to environmental noise interference and has low classification accuracy in traditional single-mode electroencephalography (EEG), this paper introduces the technique of function Near Infrared Spectroscopy (fNIRS) based on the study of EEG brain-computer interface in human brain central nervous system, designs and simplifies the experimental paradigm of the EEG-fNIRS multimodal brain-computer interface based on the fisting action. According to the result of single modal feature classification, the fusion feature based on EEG wavelet coefficient and fNIRS slope is proposed. The result shows that the average recognition rate of the fisting action task after feature fusion is 3% to 9% higher than that of the EEG feature and fNIRS alone. The fNIRS can significantly enhance the brain-machine interface performance based on the EEG and is of significance for the improvement of the application of the multimodal brain-machine interface.
C1 [Zhang, Minjun; Hua, Qingyi; Jia, Wei; Chen, Rui; Su, Hui; Wang, Bo] Northwest Univ, Sch Informat Sci & Technol, Xian 710127, Shaanxi, Peoples R China.
C3 Northwest University Xi'an
RP Zhang, MJ (corresponding author), Northwest Univ, Sch Informat Sci & Technol, Xian 710127, Shaanxi, Peoples R China.
EM minjunzhangwork09@126.com
RI Jia, Wei/AAN-5102-2020; Wang, Bo/A-7073-2012
OI Jia, Wei/0000-0002-3739-8994; 
FU National Natural Science Foundation of China [61272286]; Specialized
   Research Fund for the Doctoral Program of Higher Education of China
   [20126101110006]
FX Supported by the National Natural Science Foundation of China
   (61272286); the Specialized Research Fund for the Doctoral Program of
   Higher Education of China (20126101110006)
CR Allison BZ, 2014, CLIN NEUROPHYSIOL, V119, P399
   Arvaneh M, 2013, NEURAL COMPUT, V25, P2146, DOI 10.1162/NECO_a_00474
   Arvaneh M, 2013, IEEE T NEUR NET LEAR, V24, P610, DOI 10.1109/TNNLS.2013.2239310
   Kaiser V, 2014, NEUROIMAGE, V85, P432, DOI 10.1016/j.neuroimage.2013.04.097
   Khan MJ, 2014, FRONT HUM NEUROSCI, V8, DOI 10.3389/fnhum.2014.00244
   LaFleur K, 2013, J NEURAL ENG, V10, DOI 10.1088/1741-2560/10/4/046003
   Lulé D, 2013, CLIN NEUROPHYSIOL, V124, P101, DOI 10.1016/j.clinph.2012.04.030
   Ortiz-Rosario A, 2013, REV NEUROSCIENCE, V24, P537, DOI 10.1515/revneuro-2013-0032
   Xu R, 2014, IEEE T BIO-MED ENG, V61, P288, DOI 10.1109/TBME.2013.2294203
   Zhang Y, 2013, IEEE T NEUR SYS REH, V21, P233, DOI 10.1109/TNSRE.2013.2243471
NR 10
TC 7
Z9 7
U1 3
U2 31
PU ANKA PUBLISHER
PI BORNOVA
PA 116-11 SOK NO.10 K 2 D 2, BORNOVA, IZMIR 35050, TURKEY
SN 1303-5150
J9 NEUROQUANTOLOGY
JI NeuroQuantology
PD MAY
PY 2018
VL 16
IS 5
BP 896
EP 900
DI 10.14704/nq.2018.16.5.1426
PG 5
WC Neurosciences
WE Science Citation Index Expanded (SCI-EXPANDED)
SC Neurosciences & Neurology
GA GH9SD
UT WOS:000434008600129
DA 2024-08-06
ER

PT J
AU Miranda, RA
   Casebeer, WD
   Hein, AM
   Judy, JW
   Krotkov, EP
   Laabs, TL
   Manzo, JE
   Pankratz, KG
   Pratt, GA
   Sanchez, JC
   Weber, DJ
   Wheeler, TL
   Ling, GSF
AF Miranda, Robbin A.
   Casebeer, William D.
   Hein, Amy M.
   Judy, Jack W.
   Krotkov, Eric P.
   Laabs, Tracy L.
   Manzo, Justin E.
   Pankratz, Kent G.
   Pratt, Gill A.
   Sanchez, Justin C.
   Weber, Douglas J.
   Wheeler, Tracey L.
   Ling, Geoffrey S. F.
TI DARPA-funded efforts in the development of novel brain-computer
   interface technologies
SO JOURNAL OF NEUROSCIENCE METHODS
LA English
DT Review
DE DARPA; Brain-computer interface; Brain-machine interface; Neuroscience
ID REAL-TIME; MICROELECTRODE ARRAYS; STIMULATION; MEMORY; NEUROTECHNOLOGY;
   SUBSTRATE; MODEL; STATE
AB The Defense Advanced Research Projects Agency (DARPA) has funded innovative scientific research and technology developments in the field of brain-computer interfaces (BCI) since the 1970s. This review highlights some of DARPA's major advances in the field of BCI, particularly those made in recent years. Two broad categories of DARPA programs are presented with respect to the ultimate goals of supporting the nation's warfighters: (1) BCI efforts aimed at restoring neural and/or behavioral function, and (2) BCI efforts aimed at improving human training and performance. The programs discussed are synergistic and complementary to one another, and, moreover, promote interdisciplinary collaborations among researchers, engineers, and clinicians. Finally, this review includes a summary of some of the remaining challenges for the field of BCI, as well as the goals of new DARPA efforts in this domain. (C) 2014 The Authors. Published by Elsevier B.V.
C1 [Miranda, Robbin A.] Infinimetrics Corp, Vienna, VA 22182 USA.
   [Casebeer, William D.; Sanchez, Justin C.; Weber, Douglas J.; Ling, Geoffrey S. F.] Def Adv Res Projects Agcy, Biol Technol Off, Arlington, VA 22203 USA.
   [Hein, Amy M.; Laabs, Tracy L.] Strategic Anal Inc, Arlington, VA 22203 USA.
   [Judy, Jack W.] Univ Florida, Nanosci Inst Med & Engn Technol, Gainesville, FL 32611 USA.
   [Krotkov, Eric P.] Griffin Technol Inc, Wynnewood, PA 19096 USA.
   [Manzo, Justin E.; Pankratz, Kent G.] Booz Allen Hamilton Inc, Arlington, VA 22203 USA.
   [Pratt, Gill A.] Def Adv Res Projects Agcy, Def Sci Off, Arlington, VA 22203 USA.
   [Wheeler, Tracey L.] Syst Planning Corp, Arlington, VA 22201 USA.
C3 United States Department of Defense; Defense Advanced Research Projects
   Agency (DARPA); State University System of Florida; University of
   Florida; Booz Allen Hamilton Holding Corporation; United States
   Department of Defense; Defense Advanced Research Projects Agency (DARPA)
RP Ling, GSF (corresponding author), Def Adv Res Projects Agcy, Biol Technol Off, 675N Randolph St, Arlington, VA 22203 USA.
EM Robbin.Miranda.ctr@darpa.mil; William.Casebeer@darpa.mil;
   Amy.Hein.ctr@darpa.mil; jackjudy@ufl.edu; Eric.Krotkov.ctr@darpa.mil;
   Tracy.Laabs.ctr@darpa.mil; manzo_justin@bah.com;
   Kent.Pankratz.ctr@darpa.mil; Gill.Pratt@darpa.mil;
   Justin.Sanchez@darpa.mil; Douglas.Weber@darpa.mil;
   Tracey.Wheeler.ctr@darpa.mil; Geoffrey.Ling@darpa.mil
OI Krotkov, Eric/0000-0001-9726-3920
CR Abidian MR, 2012, ADV HEALTHC MATER, V1, P762, DOI 10.1002/adhm.201200182
   Ames KC, 2014, NEURON, V81, P438, DOI 10.1016/j.neuron.2013.11.003
   Andersen RA, 2012, IEEE PULSE, V3, P61, DOI 10.1109/MPUL.2011.2181093
   [Anonymous], C IEEE ENG MED BIOL
   [Anonymous], MED SURVEILLANCE MON
   [Anonymous], 2013, Spinal cord injury facts and figures at a glance
   Armiger RS, 2011, J HOPKINS APL TECH D, V30, P198
   Baghmanli Z, 2013, PLAST RECONSTR SURG, V132, P374, DOI 10.1097/PRS.0b013e3182959f63
   Becker DB, 1942, United States, Patent No. [US2285885 A, 2285885]
   Behneman A, 2012, IEEE PULSE, V3, P60, DOI 10.1109/MPUL.2011.2175641
   Berg JA, 2013, IEEE T NEUR SYS REH, V21, P500, DOI 10.1109/TNSRE.2013.2244616
   Berger TW, 2011, J NEURAL ENG, V8, DOI 10.1088/1741-2560/8/4/046017
   Berka C, 2004, INT J HUM-COMPUT INT, V17, P151, DOI 10.1207/s15327590ijhc1702_3
   Biran R, 2007, J BIOMED MATER RES A, V82A, P169, DOI 10.1002/jbm.a.31138
   Birbaumer N, 2009, INT REV NEUROBIOL, V86, P107, DOI 10.1016/S0074-7742(09)86008-X
   Borton DA, 2013, J NEURAL ENG, V10, DOI 10.1088/1741-2560/10/2/026010
   Bruneau E, 2013, PLOS ONE, V8, DOI 10.1371/journal.pone.0063085
   Carmena JM, 2003, PLOS BIOL, V1, P193, DOI 10.1371/journal.pbio.0000042
   Casebeer W., 2005, Strategic Insights, V4, P1
   Casebeer WD, 2013, BIOINSPIRED INNOVATI, P293
   Chen KH, 2014, J NEURAL ENG, V11, DOI 10.1088/1741-2560/11/2/026004
   Chhatbar PY, 2013, PLOS ONE, V8, DOI 10.1371/journal.pone.0052286
   Chi Yu M., 2013, Foundations of Augmented Cognition. 7th International Conference, AC 2013. Held as Part of HCI International 2013. Proceedings, P649, DOI 10.1007/978-3-642-39454-6_69
   Chi YM, 2012, IEEE T NEUR SYS REH, V20, P228, DOI 10.1109/TNSRE.2011.2174652
   Chuang AT, 2014, BR OPHTHALMOL
   Collinger JL, 2013, LANCET, V381, P557, DOI 10.1016/S0140-6736(12)61816-9
   Collinger JL, 2014, CTS-CLIN TRANSL SCI, V7, P52, DOI 10.1111/cts.12086
   Coyle D, 2013, IEEE T COMP INTEL AI, V5, P77, DOI 10.1109/TCIAIG.2013.2264736
   Dadarlat MC, 2013, 6 INT IEEE EMBS C NE
   Davis Gene, 2013, Foundations of Augmented Cognition. 7th International Conference, AC 2013. Held as Part of HCI International 2013. Proceedings, P269, DOI 10.1007/978-3-642-39454-6_28
   Deadwyler SA, 2013, FRONT SYST NEUROSCI, V7, DOI 10.3389/fnsys.2013.00120
   Defense Advanced Research Projects Agency, 2013, DRIV TECHN SURPR DAR
   Diester I, 2011, NAT NEUROSCI, V14, P387, DOI 10.1038/nn.2749
   Dorrance D. W., 1912, U. S. Patent, Patent No. 1042413
   Doud AJ, 2011, PLOS ONE, V6, DOI 10.1371/journal.pone.0026322
   Fetterhoff D, 2014, J NEUROSCI METHODS
   FETZ EE, 1969, SCIENCE, V163, P955, DOI 10.1126/science.163.3870.955
   Foster JD, 2012, IEEE ENG MED BIO, P2736, DOI 10.1109/EMBC.2012.6346530
   Furman Bess., 1962, Progress in Prosthetics
   Gage GJ, 2005, J NEURAL ENG, V2, P52, DOI 10.1088/1741-2560/2/2/006
   Géléoc GSG, 2014, SCIENCE, V344, P596, DOI 10.1126/science.1241062
   Gilja V, 2011, IEEE T BIO-MED ENG, V58, P1891, DOI 10.1109/TBME.2011.2107553
   Graimann B, 2010, FRONT COLLECT, P1, DOI 10.1007/978-3-642-02091-9_1
   Halford J, 2013, 67 ANN M AM EP SOC, P3084
   Hampson RE, 2013, J NEURAL ENG, V10, DOI 10.1088/1741-2560/10/6/066013
   Hampson RE, 2012, J NEURAL ENG, V9, DOI 10.1088/1741-2560/9/5/056012
   Hampson RE, 2012, IEEE T NEUR SYS REH, V20, P510, DOI 10.1109/TNSRE.2012.2190942
   Hampson RE, 2012, IEEE T NEUR SYS REH, V20, P184, DOI 10.1109/TNSRE.2012.2189163
   Hauschild M, 2012, P NATL ACAD SCI USA, V109, P17075, DOI 10.1073/pnas.1215092109
   He Wei, 2008, P151
   Hebert J, 2013, IEEE T NEURAL SYST R
   Huber DJ, 2013, PROC SPIE, V8740, DOI 10.1117/12.2016104
   Hung CP, 2005, SCIENCE, V310, P863, DOI 10.1126/science.1117593
   Jacobs M, 2012, NEURAL PLAST, V2012, DOI 10.1155/2012/350574
   Johannes MS, 2011, J HOPKINS APL TECH D, V30, P207
   Johnson LA, 2013, J NEURAL ENG, V10, DOI 10.1088/1741-2560/10/3/036021
   Judy JW, 2012, IEEE PULSE, V3, P57, DOI 10.1109/MPUL.2011.2181026
   Kar K, 2012, J NEUROPHYSIOL, V108, P2173, DOI 10.1152/jn.00505.2012
   Karumbaiah L, 2013, BIOMATERIALS, V34, P8061, DOI 10.1016/j.biomaterials.2013.07.016
   Kerr CC, 2012, IEEE T NEUR SYS REH, V20, P153, DOI 10.1109/TNSRE.2011.2178614
   Khosla D, 2013, PROC SPIE, V8713, DOI 10.1117/12.2015944
   Khosla D, 2011, PROC SPIE, V8050, DOI 10.1117/12.883586
   LYLE RC, 1981, INT J REHABIL RES, V4, P483, DOI 10.1097/00004356-198112000-00001
   Macdonald JSP, 2011, FRONT PSYCHOL, V2, DOI 10.3389/fpsyg.2011.00082
   Mahmoudi B, 2011, PLOS ONE, V6, DOI 10.1371/journal.pone.0014760
   Makin JG, 2013, PLOS COMPUT BIOL, V9, DOI 10.1371/journal.pcbi.1003035
   Marsh B, 2013, NCM 23 ANN M
   Marshall D, 2013, IEEE T COMP INTEL AI, V5, P82, DOI 10.1109/TCIAIG.2013.2263555
   Marx V, 2013, NAT METHODS, V10, P1069, DOI 10.1038/nmeth.2695
   Neymotin SA, 2013, NEURAL COMPUT, V25, P3263, DOI 10.1162/NECO_a_00521
   O'Doherty JE, 2011, NATURE, V479, P228, DOI 10.1038/nature10489
   Opris I., 2014, J NEUROSCI METHODS
   Opris I, 2012, FRONT NEURAL CIRCUIT, V6, DOI 10.3389/fncir.2012.00088
   Ortiz-Catalan M, 2012, BIOMED ENG ONLINE, V11, DOI 10.1186/1475-925X-11-33
   Ozden I, 2013, J NEUROSCI METH, V219, P142, DOI 10.1016/j.jneumeth.2013.06.011
   Pasquina P.F., 2014, J NEUROSCI METHODS
   Pei XM, 2011, J NEURAL ENG, V8, DOI 10.1088/1741-2560/8/4/046028
   Pohlmeyer EA, 2014, PLOS ONE, V9, DOI 10.1371/journal.pone.0087253
   Prasad A, 2014, FRONT NEUROENG
   Prasad A, 2012, J NEURAL ENG, V9, DOI 10.1088/1741-2560/9/2/026028
   Putrino D, 2014, J NEUROSCI METHODS
   Qian M, 2009, IEEE T BIO-MED ENG, V56, P1929, DOI 10.1109/TBME.2009.2016670
   Rahman A, 2013, J PHYSIOL-LONDON, V591, P2563, DOI 10.1113/jphysiol.2012.247171
   Raphael G, 2009, IEEE ENG MED BIO, P4803, DOI 10.1109/IEMBS.2009.5332638
   Resnik L., 2013, PROSTHET ORTHOT INT
   Sajda P, 2003, I IEEE EMBS C NEUR E, P7, DOI 10.1109/CNE.2003.1196297
   Sajda P, 2010, P IEEE, V98, P462, DOI 10.1109/JPROC.2009.2038406
   Sanchez JC, 2012, IEEE PULSE, V3, P57, DOI 10.1109/MPUL.2011.2175640
   Saxena T, 2013, BIOMATERIALS, V34, P4703, DOI 10.1016/j.biomaterials.2013.03.007
   Schiller PH, 2011, P NATL ACAD SCI USA, V108, P17809, DOI 10.1073/pnas.1108337108
   Shenoy KV, 2013, ANNU REV NEUROSCI, V36, P337, DOI 10.1146/annurev-neuro-062111-150509
   Shenoy KV, 2012, IEEE PULSE, V3, P31, DOI 10.1109/MPUL.2011.2181021
   Song D, 2014, J NEUROSCI METHODS
   Song D, 2007, IEEE T BIO-MED ENG, V54, P1053, DOI 10.1109/TBME.2007.891948
   Song D, 2009, NEURAL NETWORKS, V22, P1340, DOI 10.1016/j.neunet.2009.05.004
   Song WG, 2013, PLOS ONE, V8, DOI 10.1371/journal.pone.0057453
   Stevens RH, 2012, HUM FACTORS, V54, P489, DOI 10.1177/0018720811427296
   Stinner DJ, 2010, J TRAUMA, V68, P1476, DOI 10.1097/TA.0b013e3181bb9a6c
   Tabot GA, 2013, P NATL ACAD SCI USA, V110, P18279, DOI 10.1073/pnas.1221113110
   Thota AK, 2014, J NEUROSCI METHODS
   Thurlings ME, 2010, HUM-COMPUT INT-SPRIN, P71, DOI 10.1007/978-1-84996-272-8_5
   Tien LW, 2013, ADV FUNCT MATER, V23, P3185, DOI 10.1002/adfm.201203716
   U.S. Government Accountability Office, 2011, VA MENT HLTH NUMB VE
   US FDA, 2011, DRIV BIOM INN IN IMP
   Vetter RJ, 2004, IEEE T BIO-MED ENG, V51, P896, DOI 10.1109/TBME.2004.826680
   VIDAL JJ, 1973, ANNU REV BIOPHYS BIO, V2, P157, DOI 10.1146/annurev.bb.02.060173.001105
   VIDAL JJ, 1977, P IEEE, V65, P633, DOI 10.1109/PROC.1977.10542
   Weiden M, 2012, ICMI '12: PROCEEDINGS OF THE ACM INTERNATIONAL CONFERENCE ON MULTIMODAL INTERACTION, P601
   Zaaimi B, 2013, J NEURAL ENG, V10, DOI 10.1088/1741-2560/10/5/056013
   Zalocusky K., 2013, OPTOGENETICS, V1, P1, DOI 10.2478/optog-2013-0001
NR 110
TC 97
Z9 123
U1 2
U2 85
PU ELSEVIER
PI AMSTERDAM
PA RADARWEG 29, 1043 NX AMSTERDAM, NETHERLANDS
SN 0165-0270
EI 1872-678X
J9 J NEUROSCI METH
JI J. Neurosci. Methods
PD APR 15
PY 2015
VL 244
SI SI
BP 52
EP 67
DI 10.1016/j.jneumeth.2014.07.019
PG 16
WC Biochemical Research Methods; Neurosciences
WE Science Citation Index Expanded (SCI-EXPANDED)
SC Biochemistry & Molecular Biology; Neurosciences & Neurology
GA CH1BA
UT WOS:000353754900008
PM 25107852
OA hybrid
DA 2024-08-06
ER

PT J
AU Olson, JD
   Wander, JD
   Johnson, L
   Sarma, D
   Weaver, K
   Novotny, EJ
   Ojemann, JG
   Darvas, F
AF Olson, Jared D.
   Wander, Jeremiah D.
   Johnson, Lise
   Sarma, Devapratim
   Weaver, Kurt
   Novotny, Edward J.
   Ojemann, Jeffrey G.
   Darvas, Felix
TI Comparison of subdural and subgaleal recordings of cortical high-gamma
   activity in humans
SO CLINICAL NEUROPHYSIOLOGY
LA English
DT Article
DE High-gamma brain machine interface; Brain computer interface;
   Electrocorticography; Electroencephalography; Subgaleal
ID BRAIN-COMPUTER-INTERFACE; HIGH-FREQUENCY OSCILLATIONS; SUBDERMAL WIRE
   ELECTRODES; SPECTRAL-ANALYSIS; EEG; ALPHA; DESYNCHRONIZATION;
   SYNCHRONIZATION; TRANSMISSION; CORTEX
AB Objective: The purpose of this study is to determine the relationship between cortical electrophysiological (CE) signals recorded from the surface of the brain (subdural electrocorticography, or ECoG) and signals recorded extracranially from the subgaleal (SG) space.
   Methods: We simultaneously recorded several hours of continuous ECoG and SG signals from 3 human pediatric subjects, and compared power spectra of signals between a differential SG montage and several differential ECoG montages to determine the nature of the transfer function between them.
   Results: We demonstrate the presence of CE signals in the SG montage in the high-gamma range (HG, 70-110 Hz), and the transfer function between 70 and 110 Hz is best characterized as a linear function of frequency. We also test an alternative transfer function, i.e. a single pole filter, to test the hypothesis of frequency dependent attenuation in that range, but find this model to be inferior to the linear model.
   Conclusions: Our findings indicate that SG electrodes are capable of recording HG signals without frequency distortion compared with ECoG electrodes.
   Significance: HG signals could be recorded minimally invasively from outside the skull, which could be important for clinical care or brain-computer interface applications. (C) 2015 International Federation of Clinical Neurophysiology. Published by Elsevier Ireland Ltd. All rights reserved.
C1 [Olson, Jared D.] Univ Washington, Dept Rehabil Med, Seattle, WA 98104 USA.
   [Olson, Jared D.; Wander, Jeremiah D.; Johnson, Lise; Sarma, Devapratim; Weaver, Kurt; Novotny, Edward J.; Ojemann, Jeffrey G.; Darvas, Felix] Univ Washington, Ctr Sensorimotor Neural Engn, Seattle, WA 98104 USA.
   [Wander, Jeremiah D.; Sarma, Devapratim] Univ Washington, Dept Bioengn, Seattle, WA 98104 USA.
   [Johnson, Lise; Ojemann, Jeffrey G.; Darvas, Felix] Univ Washington, Dept Neurol Surg, Seattle, WA 98104 USA.
   [Weaver, Kurt; Ojemann, Jeffrey G.] Univ Washington, Dept Radiol, Seattle, WA 98104 USA.
   [Novotny, Edward J.] Univ Washington, Dept Neurol, Seattle, WA 98104 USA.
   [Novotny, Edward J.] Univ Washington, Dept Pediat, Seattle, WA 98104 USA.
   [Ojemann, Jeffrey G.] Univ Washington, Seattle Childrens Hosp, Div Neurosurg, Seattle, WA 98104 USA.
C3 University of Washington; University of Washington Seattle; National
   Science Foundation (NSF); NSF - Center for Neurotechnology (CNT);
   University of Washington; University of Washington Seattle; University
   of Washington; University of Washington Seattle; University of
   Washington; University of Washington Seattle; University of Washington;
   University of Washington Seattle; University of Washington; University
   of Washington Seattle; University of Washington; University of
   Washington Seattle; University of Washington; University of Washington
   Seattle; Seattle Children's Hospital
RP Olson, JD (corresponding author), Univ Washington, Dept Rehabil Med, Box 359740,325 9th Ave, Seattle, WA 98104 USA.
EM jaredol@uw.edu; jdwander@uw.edu; liseaj@uw.edu; dsarma@uw.edu;
   weaverk@uw.edu; ejn4@uw.edu; jojemann@u.washington.edu; fdarvas@uw.edu
RI Novotny, Edward J./ABG-9577-2021; Olson, Jared/L-7590-2013
OI Novotny, Edward/0000-0001-9726-0447; Olson, Jared/0000-0003-2981-3307;
   Ojemann, Jeffrey/0000-0001-7580-8934
FU National Science Foundation [EEC-1028725]; Center for Sensorimotor
   Neural Engineering (CSNE), University of Washington Department of
   Computer Science and Engineering; Rehabilitation Medicine Scientist
   Training Program
FX NIH R01 NS065186, NIH K01MH08611805, K12 2K12HD001097, and
   5T90DA03243602, the University of Washington Department of
   Rehabilitation Medicine Walter C and Anita C Stolov Fund, and the
   University of Washington Royalty Research Fund. Award number EEC-1028725
   from the National Science Foundation, and the W.M. Keck Foundation. None
   of the funding agencies had any role in the collection, analysis or
   interpretation of data, or in the writing of the manuscript.; Special
   thanks to Larry Sorensen, Rajesh Rao, Kai Miller, Eberhard Fetz, and our
   generous research subjects without whom these studies would be
   impossible. Thank you for support from the Center for Sensorimotor
   Neural Engineering (CSNE), University of Washington Department of
   Computer Science and Engineering, and the Rehabilitation Medicine
   Scientist Training Program.
CR Akhtari M, 2002, BRAIN TOPOGR, V14, P151, DOI 10.1023/A:1014590923185
   Ball T, 2009, NEUROIMAGE, V46, P708, DOI 10.1016/j.neuroimage.2009.02.028
   Bleichner MG, 2011, J NEURAL ENG, V8, DOI 10.1088/1741-2560/8/4/044002
   Brigo F, 2011, CLIN NEUROPHYSIOL, V122, P2116, DOI 10.1016/j.clinph.2011.07.024
   COBB WA, 1979, ELECTROEN CLIN NEURO, V47, P251, DOI 10.1016/0013-4694(79)90278-5
   Crone NE, 1998, BRAIN, V121, P2301, DOI 10.1093/brain/121.12.2301
   Darvas F, 2010, NEUROIMAGE, V49, P930, DOI 10.1016/j.neuroimage.2009.08.041
   Duun-Henriksen J, 2013, CLIN NEUROPHYSIOL, V124, P1570, DOI 10.1016/j.clinph.2013.02.112
   Faes TJC, 1999, PHYSIOL MEAS, V20, pR1, DOI 10.1088/0967-3334/20/4/201
   FISHER RS, 1992, J CLIN NEUROPHYSIOL, V9, P441
   Freeman WJ, 2000, J NEUROSCI METH, V95, P111, DOI 10.1016/S0165-0270(99)00160-0
   Gonçalves SI, 2006, NEUROIMAGE, V30, P203, DOI 10.1016/j.neuroimage.2005.09.062
   Hermes D, 2010, J NEUROSCI METH, V185, P293, DOI 10.1016/j.jneumeth.2009.10.005
   Law Samuel K., 1993, Brain Topography, V6, P99, DOI 10.1007/BF01191074
   Leuthardt EC, 2006, IEEE T NEUR SYS REH, V14, P194, DOI 10.1109/TNSRE.2006.875536
   Leuthardt EC, 2004, J NEURAL ENG, V1, P63, DOI 10.1088/1741-2560/1/2/001
   Martz GU, 2009, NEUROCRIT CARE, V11, P223, DOI 10.1007/s12028-009-9215-y
   Miller KJ, 2007, J NEUROSCI, V27, P2424, DOI 10.1523/JNEUROSCI.3886-06.2007
   Miller KJ, 2014, NEUROIMAGE, V85, P711, DOI 10.1016/j.neuroimage.2013.08.070
   Miller KJ, 2011, J NEUROSURG-PEDIATR, V7, P482, DOI 10.3171/2011.2.PEDS1156
   Miller KJ, 2009, PLOS COMPUT BIOL, V5, DOI 10.1371/journal.pcbi.1000609
   Niedermeyer E, 1997, INT J PSYCHOPHYSIOL, V26, P31, DOI 10.1016/S0167-8760(97)00754-X
   Oostendorp TF, 2000, IEEE T BIO-MED ENG, V47, P1487, DOI 10.1109/TBME.2000.880100
   PFURTSCHELLER G, 1975, ELECTROEN CLIN NEURO, V38, P93, DOI 10.1016/0013-4694(75)90215-1
   PFURTSCHELLER G, 1988, ELECTROEN CLIN NEURO, V70, P190, DOI 10.1016/0013-4694(88)90119-8
   Pfurtscheller G, 2003, CLIN NEUROPHYSIOL, V114, P1226, DOI 10.1016/S1388-2457(03)00067-1
   Schumacher EM, 2011, PEDIATR RES, V69, P413, DOI 10.1203/PDR.0b013e31821267d2
   Subramaniyam Narayan Puthanmadam, 2011, Proceedings of the 2011 8th International Symposium on Noninvasive Functional Source Imaging of the Brain and Heart and the 2011 8th International Conference on Bioelectromagnetism (NFSI and ICBEM), P109, DOI 10.1109/NFSI.2011.5936830
   Teplan M., 2002, Meas. Sci. Rev., V2, DOI DOI 10.1021/PR070350L
   THOMSON DJ, 1982, P IEEE, V70, P1055, DOI 10.1109/PROC.1982.12433
   Wander JD, 2014, CURR OPIN NEUROBIOL, V25, P70, DOI 10.1016/j.conb.2013.11.013
   Wander JD, 2013, P NATL ACAD SCI USA, V110, P10818, DOI 10.1073/pnas.1221127110
   Wendel Katrina, 2010, Comput Intell Neurosci, V2010, P397272, DOI 10.1155/2010/397272
   Worrell GA, 2004, BRAIN, V127, P1496, DOI 10.1093/brain/awh149
   Young GB, 2006, CLIN NEUROPHYSIOL, V117, P1376, DOI 10.1016/j.clinph.2006.02.006
   Zelmann R, 2014, BRAIN TOPOGR, V27, P683, DOI 10.1007/s10548-013-0321-y
NR 36
TC 15
Z9 17
U1 0
U2 4
PU ELSEVIER IRELAND LTD
PI CLARE
PA ELSEVIER HOUSE, BROOKVALE PLAZA, EAST PARK SHANNON, CO, CLARE, 00000,
   IRELAND
SN 1388-2457
EI 1872-8952
J9 CLIN NEUROPHYSIOL
JI Clin. Neurophysiol.
PD JAN
PY 2016
VL 127
IS 1
BP 277
EP 284
DI 10.1016/j.clinph.2015.03.014
PG 8
WC Clinical Neurology; Neurosciences
WE Science Citation Index Expanded (SCI-EXPANDED)
SC Neurosciences & Neurology
GA DA1FD
UT WOS:000367540800040
PM 25907415
OA Bronze, Green Accepted
DA 2024-08-06
ER

PT J
AU Grosse-Wentrup, M
   Schölkopf, B
AF Grosse-Wentrup, Moritz
   Schoelkopf, Bernhard
TI A brain-computer interface based on self-regulation of
   gamma-oscillations in the superior parietal cortex
SO JOURNAL OF NEURAL ENGINEERING
LA English
DT Article
DE brain-computer interface; brain-machine interface; ALS; locked-in;
   gamma-oscillations; neurofeedback
ID PEOPLE; EEG; COMMUNICATION; ATTENTION; PATTERNS; SIGNALS; STATE
AB Objective. Brain-computer interface (BCI) systems are often based on motor- and/or sensory processes that are known to be impaired in late stages of amyotrophic lateral sclerosis (ALS). We propose a novel BCI designed for patients in late stages of ALS that only requires high-level cognitive processes to transmit information from the user to the BCI. Approach. We trained subjects via EEG-based neurofeedback to self-regulate the amplitude of gamma-oscillations in the superior parietal cortex (SPC). We argue that parietal gamma-oscillations are likely to be associated with high-level attentional processes, thereby providing a communication channel that does not rely on the integrity of sensory- and/or motor-pathways impaired in late stages of ALS. Main results. Healthy subjects quickly learned to self-regulate gamma-power in the SPC by alternating between states of focused attention and relaxed wakefulness, resulting in an average decoding accuracy of 70.2%. One locked-in ALS patient (ALS-FRS-R score of zero) achieved an average decoding accuracy significantly above chance-level though insufficient for communication (55.8%). Significance. Self-regulation of gamma-power in the SPC is a feasible paradigm for brain-computer interfacing and may be preserved in late stages of ALS. This provides a novel approach to testing whether completely locked-in ALS patients retain the capacity for goal-directed thinking.
C1 [Grosse-Wentrup, Moritz; Schoelkopf, Bernhard] Max Planck Inst Intelligent Syst, Dept Empir Inference, D-72076 Tubingen, Germany.
C3 Max Planck Society
RP Grosse-Wentrup, M (corresponding author), Max Planck Inst Intelligent Syst, Dept Empir Inference, Spemannstr 38, D-72076 Tubingen, Germany.
EM moritzgw@tuebingen.mpg.de; bs@tuebingen.mpg.de
RI Scholkopf, Bernhard/A-7570-2013
OI Scholkopf, Bernhard/0000-0002-8177-0925; Grosse-Wentrup,
   Moritz/0000-0001-9787-2291
CR Alamgir M., 2010, 13th International Conference on Articial Intelligence and Statistics, P17
   Allison BZ, 2008, CLIN NEUROPHYSIOL, V119, P399, DOI 10.1016/j.clinph.2007.09.121
   Ball T, 2008, NEUROIMAGE, V41, P302, DOI 10.1016/j.neuroimage.2008.02.032
   Bartos M, 2007, NAT REV NEUROSCI, V8, P45, DOI 10.1038/nrn2044
   Behrmann M, 2004, CURR OPIN NEUROBIOL, V14, P212, DOI 10.1016/j.conb.2004.03.012
   Belouchrani A, 1997, IEEE T SIGNAL PROCES, V45, P434, DOI 10.1109/78.554307
   Birbaumer N, 1999, NEUROSCIENTIST, V5, P74, DOI 10.1177/107385849900500211
   Birbaumer N, 1999, NATURE, V398, P297, DOI 10.1038/18581
   Birbaumer N, 2012, PSYCHOL RES-PSYCH FO, V76, P183, DOI 10.1007/s00426-012-0412-5
   Blankertz B, 2007, NEUROIMAGE, V37, P539, DOI 10.1016/j.neuroimage.2007.01.051
   Brouwer AM, 2010, FRONT NEUROSCI-SWITZ, V4, DOI 10.3389/fnins.2010.00019
   Brunner P, 2010, J NEURAL ENG, V7, DOI 10.1088/1741-2560/7/5/056013
   Buzaki G., 2006, Rhythms of the Brain
   Cedarbaum JM, 1999, J NEUROL SCI, V169, P13, DOI 10.1016/S0022-510X(99)00210-5
   COMON P, 1994, SIGNAL PROCESS, V36, P287, DOI 10.1016/0165-1684(94)90029-9
   Darvas F, 2010, NEUROIMAGE, V49, P930, DOI 10.1016/j.neuroimage.2009.08.041
   De Massari D, 2013, BRAIN, V136, P1989, DOI 10.1093/brain/awt102
   Donchin E, 2000, IEEE T REHABIL ENG, V8, P174, DOI 10.1109/86.847808
   Fetz EE, 2007, J PHYSIOL-LONDON, V579, P571, DOI 10.1113/jphysiol.2006.127142
   Fries P, 2007, TRENDS NEUROSCI, V30, P309, DOI 10.1016/j.tins.2007.05.005
   Gomez-Rodriguez M., 2010, 2010 First Workshop on Brain Decoding: Pattern Recognition Challenges in Neuroimaging (WBD 2010), P36, DOI 10.1109/WBD.2010.17
   Goncharova II, 2003, CLIN NEUROPHYSIOL, V114, P1580, DOI 10.1016/S1388-2457(03)00093-2
   Grosse-Wentrup M, 2008, IEEE T BIO-MED ENG, V55, P1991, DOI 10.1109/TBME.2008.921154
   Grosse-Wentrup M, 2012, J NEURAL ENG, V9, DOI 10.1088/1741-2560/9/4/046001
   Grosse-Wentrup M, 2009, IEEE T BIO-MED ENG, V56, P1209, DOI 10.1109/TBME.2008.2009768
   Grosse-wentrup Moritz., 2013, Brain-Computer Interface Research: A State-of-the-Art Summary, P39, DOI DOI 10.1007/978-3-642-36083-1_5
   Guger C, 2003, IEEE T NEUR SYS REH, V11, P145, DOI 10.1109/TNSRE.2003.814481
   Guger C, 2009, NEUROSCI LETT, V462, P94, DOI 10.1016/j.neulet.2009.06.045
   Gunduz A, 2012, NEUROIMAGE, V60, P2285, DOI 10.1016/j.neuroimage.2012.02.017
   He BJ, 2009, TRENDS COGN SCI, V13, P302, DOI 10.1016/j.tics.2009.04.004
   Hill NJ, 2012, J NEURAL ENG, V9, DOI 10.1088/1741-2560/9/2/026011
   Hill NJ, 2014, J NEURAL ENG, V11, DOI 10.1088/1741-2560/11/3/035003
   Hipp JF, 2013, FRONT HUM NEUROSCI, V7, DOI 10.3389/fnhum.2013.00338
   JACOBS L, 1981, NEUROLOGY, V31, P1282, DOI 10.1212/WNL.31.10.1282
   Jensen O, 2007, TRENDS NEUROSCI, V30, P317, DOI 10.1016/j.tins.2007.05.001
   Kober SE, 2013, FRONT HUM NEUROSCI, V7, DOI 10.3389/fnhum.2013.00695
   Koch C, 2009, P NATL ACAD SCI USA, V100, P8520
   Krusienski DJ, 2011, J NEURAL ENG, V8, DOI 10.1088/1741-2560/8/2/025002
   Kuebler A, 1998, NEUROSCI LETT, V252, P171, DOI 10.1016/S0304-3940(98)00570-9
   Kübler A, 2008, CLIN NEUROPHYSIOL, V119, P2658, DOI 10.1016/j.clinph.2008.06.019
   Kübler A, 2009, ANN NY ACAD SCI, V1157, P90, DOI 10.1111/j.1749-6632.2008.04122.x
   Leahy R, 2005, 5 INT S NON FUNCT SO
   Lotte F, 2013, FRONT HUM NEUROSCI, V7, DOI 10.3389/fnhum.2013.00568
   Mai R, 1998, ELECTROEN CLIN NEURO, V106, P383, DOI 10.1016/S0013-4694(97)00159-4
   Maquet P, 2005, PROG BRAIN RES, V150, P219, DOI 10.1016/S0079-6123(05)50016-5
   Mason SG, 2007, ANN BIOMED ENG, V35, P137, DOI 10.1007/s10439-006-9170-0
   McMenamin BW, 2010, NEUROIMAGE, V49, P2416, DOI 10.1016/j.neuroimage.2009.10.010
   Muller-Putz G, 2008, Int. J. Bioelektromagn, V10, P52, DOI DOI 10.1.1.330.3349
   Murguialday AR, 2011, CLIN NEUROPHYSIOL, V122, P925, DOI 10.1016/j.clinph.2010.08.019
   NIHEI K, 1993, ACTA NEUROPATHOL, V86, P55, DOI 10.1007/BF00454899
   Nijboer F, 2008, CLIN NEUROPHYSIOL, V119, P1909, DOI 10.1016/j.clinph.2008.03.034
   Nijboer F, 2008, J NEUROSCI METH, V167, P43, DOI 10.1016/j.jneumeth.2007.02.009
   Pfurtscheller G, 2001, P IEEE, V89, P1123, DOI 10.1109/5.939829
   Pistohl T, 2008, J NEUROSCI METH, V167, P105, DOI 10.1016/j.jneumeth.2007.10.001
   Ray S, 2008, CLIN NEUROPHYSIOL, V119, P116, DOI 10.1016/j.clinph.2007.09.136
   Schalk G, 2008, J NEURAL ENG, V5, P75, DOI 10.1088/1741-2560/5/1/008
   Schalk G, 2004, IEEE T BIO-MED ENG, V51, P1034, DOI 10.1109/TBME.2004.827072
   Schreuder M, 2010, PLOS ONE, V5, DOI 10.1371/journal.pone.0009813
   Shackman AJ, 2009, BRAIN TOPOGR, V22, P7, DOI 10.1007/s10548-009-0079-4
   Treder MS, 2011, J NEURAL ENG, V8, DOI 10.1088/1741-2560/8/6/066003
   van Gerven M, 2009, NEURAL NETWORKS, V22, P1271, DOI 10.1016/j.neunet.2009.06.004
   VanVeen BD, 1997, IEEE T BIO-MED ENG, V44, P867, DOI 10.1109/10.623056
   VIDAL JJ, 1973, ANNU REV BIOPHYS BIO, V2, P157, DOI 10.1146/annurev.bb.02.060173.001105
   Wang XJ, 1996, J NEUROSCI, V16, P6402
   WOLPAW JR, 1991, ELECTROEN CLIN NEURO, V78, P252, DOI 10.1016/0013-4694(91)90040-B
NR 65
TC 27
Z9 31
U1 0
U2 17
PU IOP PUBLISHING LTD
PI BRISTOL
PA TEMPLE CIRCUS, TEMPLE WAY, BRISTOL BS1 6BE, ENGLAND
SN 1741-2560
EI 1741-2552
J9 J NEURAL ENG
JI J. Neural Eng.
PD OCT
PY 2014
VL 11
IS 5
AR 056015
DI 10.1088/1741-2560/11/5/056015
PG 13
WC Engineering, Biomedical; Neurosciences
WE Science Citation Index Expanded (SCI-EXPANDED)
SC Engineering; Neurosciences & Neurology
GA AR0CU
UT WOS:000343234300016
PM 25125446
DA 2024-08-06
ER

PT J
AU Alonso-Valerdi, LM
   Salido-Ruiz, RA
   Ramirez-Mendoza, RA
AF Maria Alonso-Valerdi, Luz
   Antonio Salido-Ruiz, Ricardo
   Ramirez-Mendoza, Ricardo A.
TI Motor imagery based brain-computer interfaces: An emerging technology to
   rehabilitate motor deficits
SO NEUROPSYCHOLOGIA
LA English
DT Article
DE Brain-machine interface; Brain-computer interface; Post-stroke
   rehabilitation; Motor imagery
ID UPPER-LIMB RECOVERY; STROKE REHABILITATION; NEUROREHABILITATION; ERD
AB When the sensory-motor integration system is malfunctioning provokes a wide variety of neurological disorders, which in many cases cannot be treated with conventional medication, or via existing therapeutic technology. A brain-computer interface (BCI) is a tool that permits to reintegrate the sensory-motor loop, accessing directly to brain information. A potential, promising and quite investigated application of BCI has been in the motor rehabilitation field. It is well-known that motor deficits are the major disability wherewith the worldwide population lives. Therefore, this paper aims to specify the foundation of motor rehabilitation BCIs, as well as to review the recent research conducted so far (specifically, from 2007 to date), in order to evaluate the suitability and reliability of this technology. Although BCI for post-stroke rehabilitation is still in its infancy, the tendency is towards the development of implantable devices that encompass a BCI module plus a stimulation system. (C) 2015 Elsevier Ltd. All rights reserved.
C1 [Maria Alonso-Valerdi, Luz; Ramirez-Mendoza, Ricardo A.] Tecnologico Monterrey, Escuela Ingn & Ciencias, Mexico City 14380, DF, Mexico.
   [Antonio Salido-Ruiz, Ricardo] Univ Guadalajara, Dept Ciencias Computac, Div Elect & Computac, Ctr Univ Ciencias Exactas & Ingn, Guadalajara 44430, Jalisco, Mexico.
C3 Tecnologico de Monterrey; Universidad de Guadalajara
RP Alonso-Valerdi, LM (corresponding author), Tecnologico Monterrey, Escuela Ingn & Ciencias, Campus Ciudad Mexico, Mexico City 14380, DF, Mexico.
EM luzalonsoval@gmail.com; drsalidoruiz@gmail.com; ricardo.ramirez@itesm.mx
RI Salido-Ruiz, Ricardo Antonio/B-3957-2018; Coish,
   Elizabeth/AAU-1245-2020; ramirez, ricardo/HJA-2728-2022;
   Ramirez-Mendoza, Ricardo A./I-4584-2015
OI Salido-Ruiz, Ricardo Antonio/0000-0001-6135-9306; Ramirez-Mendoza,
   Ricardo A./0000-0002-5122-507X; Alonso Valerdi, Luz
   Maria/0000-0002-2256-2958
CR Anderson Nicholas R, 2010, Am J Electroneurodiagnostic Technol, V50, P187
   [Anonymous], 13 MED C MED BIOL EN
   [Anonymous], PHYSIOLOGY
   [Anonymous], P 5 INT C ADV COGN T
   [Anonymous], IMAGINED ACTIONS PRO
   [Anonymous], FRONTIERS NEUROENGIN
   [Anonymous], J NEURAL ENG
   [Anonymous], ANN PHYS REHABIL MED
   [Anonymous], B TRANSILV U BRASOV
   [Anonymous], P IEEE 4 INT C WIR C
   [Anonymous], NEUROSCIENCE EXPLORI
   [Anonymous], 13 MED C MED BIOL EN
   [Anonymous], CLIN NEUROPHYSIOL
   Badia SBI, 2013, IEEE T NEUR SYS REH, V21, P174, DOI 10.1109/TNSRE.2012.2229295
   Bhattacharyya S, 2014, MED BIOL ENG COMPUT, V52, P1007, DOI 10.1007/s11517-014-1204-4
   Blankertz B, 2010, NEUROIMAGE, V51, P1303, DOI 10.1016/j.neuroimage.2010.03.022
   Cothran TP, 2012, J DUAL DIAGN, V8, P337, DOI 10.1080/15504263.2012.723313
   Cruse D, 2011, LANCET, V378, P2088, DOI 10.1016/S0140-6736(11)61224-5
   de Vries S, 2007, J REHABIL MED, V39, P5, DOI 10.2340/16501977-0020
   Dremstrup K, 2013, INTRODUCTION TO NEURAL ENGINEERING FOR MOTOR REHABILITATION, P253
   Gongora M, 2013, NEUROL SCI, V34, P427, DOI 10.1007/s10072-012-1232-5
   Graimann B, 2010, FRONT COLLECT, P1, DOI 10.1007/978-3-642-02091-9_1
   Grosse-Wentrup M, 2012, J NEURAL ENG, V9, DOI 10.1088/1741-2560/9/4/046001
   Grosse-Wentrup M, 2011, J NEURAL ENG, V8, DOI 10.1088/1741-2560/8/2/025004
   Guan C., 2013, 2013 International Winter Workshop on Brain-Computer Interface (BCI 2013), P4, DOI 10.1109/IWW-BCI.2013.6506607
   Hammer EM, 2012, BIOL PSYCHOL, V89, P80, DOI 10.1016/j.biopsycho.2011.09.006
   Hammond D.C., 2011, J. Neurother, V15, P305, DOI [DOI 10.1080/10874208.2011.623090, 10.1080/10874208.2011.623090]
   Hassanien AE, 2015, INTEL SYST REF LIBR, V74, pVII
   Hill NJ, 2014, J NEURAL ENG, V11, DOI 10.1088/1741-2560/11/2/026018
   Hinterberger T, 2005, IEEE T BIO-MED ENG, V52, P211, DOI 10.1109/TBME.2004.840190
   Jackson A, 2012, NAT REV NEUROL, V8, P690, DOI 10.1038/nrneurol.2012.219
   Jackson MM, 2010, HUM-COMPUT INT-SPRIN, P21, DOI 10.1007/978-1-84996-272-8_2
   Jeannerod M, 1999, CURR OPIN NEUROBIOL, V9, P735, DOI 10.1016/S0959-4388(99)00038-0
   Jiang N, 2015, CLIN NEUROPHYSIOL, V126, P154, DOI 10.1016/j.clinph.2014.05.003
   Kansaku K, 2011, SYSTEMS NEUROSCIENCE AND REHABILITATION, P19, DOI 10.1007/978-4-431-54008-3_2
   Koike Y, 2011, SYSTEMS NEUROSCIENCE AND REHABILITATION, P35, DOI 10.1007/978-4-431-54008-3_3
   Lim CG, 2012, PLOS ONE, V7, DOI 10.1371/journal.pone.0046692
   Llobera J, 2013, EXP BRAIN RES, V225, P105, DOI 10.1007/s00221-012-3352-9
   Lotte F, 2007, J NEURAL ENG, V4, pR1, DOI 10.1088/1741-2560/4/2/R01
   Lotte F., 2015, Electroencephalography (EEG)-based Brain-Computer Interfaces, P44
   Luauté J, 2015, ANN PHYS REHABIL MED, V58, P1, DOI 10.1016/j.rehab.2014.12.002
   Lulé D, 2013, CLIN NEUROPHYSIOL, V124, P101, DOI 10.1016/j.clinph.2012.04.030
   Mason SG, 2003, IEEE T NEUR SYS REH, V11, P70, DOI 10.1109/TNSRE.2003.810426
   Millán JD, 2013, INTRODUCTION TO NEURAL ENGINEERING FOR MOTOR REHABILITATION, P237
   Naci L, 2012, ANN NEUROL, V72, P312, DOI 10.1002/ana.23656
   Nam CS, 2011, CLIN NEUROPHYSIOL, V122, P567, DOI 10.1016/j.clinph.2010.08.002
   Neuper C, 2009, CLIN NEUROPHYSIOL, V120, P239, DOI 10.1016/j.clinph.2008.11.015
   Nijholt A, 2010, HUM-COMPUT INT-SPRIN, P1, DOI 10.1007/978-1-84996-272-8
   Nilsen DM, 2010, AM J OCCUP THER, V64, P695, DOI 10.5014/ajot.2010.09034
   Ortner R, 2012, STUD HEALTH TECHNOL, V181, P319, DOI 10.3233/978-1-61499-121-2-319
   Osuagwu BA, 2014, NEUROPSYCHOLOGIA, V65, P197, DOI 10.1016/j.neuropsychologia.2014.10.029
   Pfurtscheller G, 2008, COMPUTER, V41, P58, DOI 10.1109/MC.2008.432
   Prasad G, 2010, J NEUROENG REHABIL, V7, DOI 10.1186/1743-0003-7-60
   Ramos-Murguialday A, 2013, ANN NEUROL, V74, P100, DOI 10.1002/ana.23879
   Sanchez J., 2007, Brain Machine Interface Engineering
   Semmlow J.S., 2004, BIOSIGNAL BIOMEDICAL
   Soekadar S.R., 2015, Clinical Systems Neuroscience, P3
   Soekadar SR, 2011, IEEE T NEUR SYS REH, V19, P542, DOI 10.1109/TNSRE.2011.2166809
   Soekadar SR, 2011, SYSTEMS NEUROSCIENCE AND REHABILITATION, P3, DOI 10.1007/978-4-431-54008-3_1
   Takeuchi N, 2013, STROKE RES TREAT, V2013, DOI 10.1155/2013/128641
   Teo WP, 2014, PM&R, V6, P723, DOI 10.1016/j.pmrj.2014.01.006
   Thomas E, 2013, J NEUROSCI METH, V216, P96, DOI 10.1016/j.jneumeth.2013.03.026
   Thompson DE, 2014, J NEURAL ENG, V11, DOI 10.1088/1741-2560/11/3/035001
   van Dokkum LEH, 2015, ANN PHYS REHABIL MED, V58, P3, DOI 10.1016/j.rehab.2014.09.016
   Watanabe K, 2011, SYSTEMS NEUROSCIENCE AND REHABILITATION, P117, DOI 10.1007/978-4-431-54008-3_8
   Xu R, 2014, IEEE T BIO-MED ENG, V61, P2092, DOI 10.1109/TBME.2014.2313867
NR 66
TC 58
Z9 66
U1 1
U2 57
PU PERGAMON-ELSEVIER SCIENCE LTD
PI OXFORD
PA THE BOULEVARD, LANGFORD LANE, KIDLINGTON, OXFORD OX5 1GB, ENGLAND
SN 0028-3932
EI 1873-3514
J9 NEUROPSYCHOLOGIA
JI Neuropsychologia
PD DEC
PY 2015
VL 79
SI SI
BP 354
EP 363
DI 10.1016/j.neuropsychologia.2015.09.012
PN B
PG 10
WC Behavioral Sciences; Neurosciences; Psychology, Experimental
WE Science Citation Index Expanded (SCI-EXPANDED); Social Science Citation Index (SSCI)
SC Behavioral Sciences; Neurosciences & Neurology; Psychology
GA CZ1QC
UT WOS:000366879400018
PM 26382749
DA 2024-08-06
ER

PT J
AU Brandl, S
   Blankertz, B
AF Brandl, Stephanie
   Blankertz, Benjamin
TI Motor Imagery Under Distraction- An Open Access BCI Dataset
SO FRONTIERS IN NEUROSCIENCE
LA English
DT Article; Data Paper
DE brain-computer interface; motor imagery; out-of-lab scenarios;
   artifacts; steady-state visual evoked potential (SSVEP); vibro-tactile
   stimulation
ID BRAIN-COMPUTER INTERFACE; EEG; COMPETITION
C1 [Brandl, Stephanie] Tech Univ Berlin, Dept Machine Learning, Berlin, Germany.
   [Blankertz, Benjamin] Tech Univ Berlin, Dept Neurotechnol, Berlin, Germany.
C3 Technical University of Berlin; Technical University of Berlin
RP Brandl, S (corresponding author), Tech Univ Berlin, Dept Machine Learning, Berlin, Germany.
EM stephanie.brandl@tu-berlin.de
OI Blankertz, Benjamin/0000-0002-2437-4846
FU German Ministry for Education and Research as BIFOLD-Berlin Institute
   for the Foundations of Learning and Data [01IS18025A, 01IS18037A]
FX This work was funded by the German Ministry for Education and Research
   as BIFOLD-Berlin Institute for the Foundations of Learning and Data
   (Refs. 01IS18025A and 01IS18037A).
CR Ang KK, 2011, CLIN EEG NEUROSCI, V42, P253, DOI 10.1177/155005941104200411
   Berger H, 1929, ARCH PSYCHIAT NERVEN, V87, P527, DOI 10.1007/BF01797193
   Blankertz B, 2004, IEEE T BIO-MED ENG, V51, P1044, DOI 10.1109/TBME.2004.826692
   Blankertz B, 2008, IEEE SIGNAL PROC MAG, V25, P41, DOI 10.1109/MSP.2008.4408441
   Blankertz B, 2006, IEEE T NEUR SYS REH, V14, P153, DOI 10.1109/TNSRE.2006.875642
   Blankertz B, 2010, FRONT NEUROSCI-SWITZ, V4, DOI 10.3389/fnins.2010.00198
   Brandl S, 2016, J NEURAL ENG, V13, DOI 10.1088/1741-2560/13/5/056012
   Brouwer AM., 2017, Proceedings of the 2017 ACM Workshop on An Application-oriented Approach to BCI out of the laboratory, P15, DOI [10.1145/3038439.3038441, DOI 10.1145/3038439.3038441]
   Brouwer AM, 2010, FRONT NEUROSCI-SWITZ, V4, DOI 10.3389/fnins.2010.00019
   Castermans T, 2011, IEEE J EM SEL TOP C, V1, P566, DOI 10.1109/JETCAS.2011.2179421
   De Vos M, 2014, INT J PSYCHOPHYSIOL, V91, P46, DOI 10.1016/j.ijpsycho.2013.08.010
   FRIEDMAN JH, 1989, J AM STAT ASSOC, V84, P165, DOI 10.2307/2289860
   Han CH, 2019, J NEUROENG REHABIL, V16, DOI 10.1186/s12984-019-0493-0
   Höhne J, 2014, PLOS ONE, V9, DOI 10.1371/journal.pone.0104854
   Hwang HJ, 2017, PSYCHOPHYSIOLOGY, V54, P444, DOI 10.1111/psyp.12793
   Kaya M, 2018, SCI DATA, V5, DOI 10.1038/sdata.2018.211
   Klem G H, 1999, Electroencephalogr Clin Neurophysiol Suppl, V52, P3
   Ko LW, 2017, FRONT HUM NEUROSCI, V11, DOI 10.3389/fnhum.2017.00388
   Leeb R, 2013, ARTIF INTELL MED, V59, P121, DOI 10.1016/j.artmed.2013.08.004
   Lotte F., 2009, Proceedings of the International Conference on Advances in Computer Enterntainment Technology, P336, DOI [DOI 10.1145/1690388.1690452, 10.1145/1690388.1690452]
   Lugo ZR, 2020, ANN PHYS REHABIL MED, V63, P21, DOI 10.1016/j.rehab.2019.02.005
   McFarland DJ, 1997, ELECTROEN CLIN NEURO, V103, P386, DOI 10.1016/S0013-4694(97)00022-2
   Miklody D, 2017, LECT NOTES COMPUT SC, V9961, P102, DOI 10.1007/978-3-319-57753-1_9
   Morgan ST, 1996, P NATL ACAD SCI USA, V93, P4770, DOI 10.1073/pnas.93.10.4770
   Neuper C, 2003, CLIN NEUROPHYSIOL, V114, P399, DOI 10.1016/S1388-2457(02)00387-5
   Oliveros A, 2017, TRANSL PSYCHIAT, V7, DOI 10.1038/tp.2017.64
   PFURTSCHELLER G, 1992, ELECTROEN CLIN NEURO, V83, P62, DOI 10.1016/0013-4694(92)90133-3
   Ramoser H, 2000, IEEE T REHABIL ENG, V8, P441, DOI 10.1109/86.895946
   Sajda P, 2003, IEEE T NEUR SYS REH, V11, P184, DOI 10.1109/TNSRE.2003.814453
   Shin J, 2017, IEEE T NEUR SYS REH, V25, P1735, DOI 10.1109/TNSRE.2016.2628057
   Tangermann M, 2012, FRONT NEUROSCI-SWITZ, V6, DOI 10.3389/fnins.2012.00055
   Tobimatsu S, 1999, CLIN NEUROPHYSIOL, V110, P1953, DOI 10.1016/S1388-2457(99)00146-7
   Vidaurre C, 2011, IEEE T BIO-MED ENG, V58, P587, DOI 10.1109/TBME.2010.2093133
   von Lühmann A, 2019, NEUROIMAGE, V200, P72, DOI 10.1016/j.neuroimage.2019.06.021
   Wriessnegger SC., 2017, Information Systems and Neuroscience, P59, DOI DOI 10.1007/978-3-319-41402-7_8
NR 35
TC 2
Z9 2
U1 2
U2 16
PU FRONTIERS MEDIA SA
PI LAUSANNE
PA AVENUE DU TRIBUNAL FEDERAL 34, LAUSANNE, CH-1015, SWITZERLAND
EI 1662-453X
J9 FRONT NEUROSCI-SWITZ
JI Front. Neurosci.
PD OCT 19
PY 2020
VL 14
AR 566147
DI 10.3389/fnins.2020.566147
PG 6
WC Neurosciences
WE Science Citation Index Expanded (SCI-EXPANDED)
SC Neurosciences & Neurology
GA OI4XU
UT WOS:000583284200001
PM 33192253
OA Green Published, gold
DA 2024-08-06
ER

PT J
AU Chen, JM
   Wang, D
   Yi, WB
   Xu, M
   Tan, XY
AF Chen, Jiaming
   Wang, Dan
   Yi, Weibo
   Xu, Meng
   Tan, Xiyue
TI Filter bank sinc-convolutional network with channel self-attention for
   high performance motor imagery decoding
SO JOURNAL OF NEURAL ENGINEERING
LA English
DT Article
DE brain-computer interface; motor imagery; deep learning; self-attention;
   data augmentation
ID NEURAL-NETWORK; EEG
AB Objective. Motor Imagery Brain-Computer Interface (MI-BCI) is an active Brain-Computer Interface (BCI) paradigm focusing on the identification of motor intention, which is one of the most important non-invasive BCI paradigms. In MI-BCI studies, deep learning-based methods (especially lightweight networks) have attracted more attention in recent years, but the decoding performance still needs further improving. Approach. To solve this problem, we designed a filter bank structure with sinc-convolutional layers for spatio-temporal feature extraction of MI-electroencephalography in four motor rhythms. The Channel Self-Attention method was introduced for feature selection based on both global and local information, so as to build a model called Filter Bank Sinc-convolutional Network with Channel Self-Attention for high performance MI-decoding. Also, we proposed a data augmentation method based on multivariate empirical mode decomposition to improve the generalization capability of the model. Main results. We performed an intra-subject evaluation experiment on unseen data of three open MI datasets. The proposed method achieved mean accuracy of 78.20% (4-class scenario) on BCI Competition IV IIa, 87.34% (2-class scenario) on BCI Competition IV IIb, and 72.03% (2-class scenario) on Open Brain Machine Interface (OpenBMI) dataset, which are significantly higher than those of compared deep learning-based methods by at least 3.05% (p = 0.0469), 3.18% (p = 0.0371), and 2.27% (p = 0.0024) respectively. Significance. This work provides a new option for deep learning-based MI decoding, which can be employed for building BCI systems for motor rehabilitation.
C1 [Chen, Jiaming; Wang, Dan; Xu, Meng; Tan, Xiyue] Beijing Univ Technol, Fac Informat Technol, Beijing, Peoples R China.
   [Yi, Weibo] Beijing Machine & Equipment Inst, Beijing, Peoples R China.
C3 Beijing University of Technology
RP Wang, D (corresponding author), Beijing Univ Technol, Fac Informat Technol, Beijing, Peoples R China.; Yi, WB (corresponding author), Beijing Machine & Equipment Inst, Beijing, Peoples R China.
EM wangdan@bjut.edu.cn; yiweibo1987@163.com
RI xu, meng/AAU-3152-2021
OI xu, meng/0000-0002-3634-0547; Chen, Jiaming/0000-0002-7162-6903
FU Natural Science Foundation of China [62006014, 12275295]
FX AcknowledgmentsThis work was supported by the Natural Science Foundation
   of China under Grant Nos. 62006014 and 12275295.
CR Ang KK, 2012, FRONT NEUROSCI-SWITZ, V6, DOI 10.3389/fnins.2012.00039
   Ba L.J., 2016, arXiv, DOI DOI 10.48550/ARXIV.1607.06450
   Bang JS, 2022, IEEE T NEUR NET LEAR, V33, P3038, DOI 10.1109/TNNLS.2020.3048385
   BENJAMINI Y, 1995, J R STAT SOC B, V57, P289, DOI 10.1111/j.2517-6161.1995.tb02031.x
   Borra D, 2020, NEURAL NETWORKS, V129, P55, DOI 10.1016/j.neunet.2020.05.032
   Bria Alessandro, 2021, Pattern Recognition. ICPR 2020 International Workshops and Challenges. Proceedings. Lecture Notes in Computer Science (LNCS 12661), P526, DOI 10.1007/978-3-030-68763-2_40
   Chen JM, 2022, J NEURAL ENG, V19, DOI 10.1088/1741-2552/ac4852
   Chen JM, 2021, IEEE ENG MED BIO, P5837, DOI 10.1109/EMBC46164.2021.9629728
   Chu YQ, 2020, J NEURAL ENG, V17, DOI 10.1088/1741-2552/aba7cd
   Dai GH, 2020, J NEURAL ENG, V17, DOI 10.1088/1741-2552/ab405f
   Demsar J, 2006, J MACH LEARN RES, V7, P1
   Dose H, 2018, EXPERT SYST APPL, V114, P532, DOI 10.1016/j.eswa.2018.08.031
   Fu J, 2019, PROC CVPR IEEE, P3141, DOI 10.1109/CVPR.2019.00326
   He KM, 2015, IEEE I CONF COMP VIS, P1026, DOI 10.1109/ICCV.2015.123
   Jia ZY, 2021, LECT NOTES ARTIF INT, V12459, P736, DOI 10.1007/978-3-030-67664-3_44
   Ju C, 2022, Arxiv, DOI arXiv:2202.02472
   Kingma D. P., 2014, arXiv
   Lashgari E, 2020, J NEUROSCI METH, V346, DOI 10.1016/j.jneumeth.2020.108885
   Lawhern VJ, 2018, J NEURAL ENG, V15, DOI 10.1088/1741-2552/aace8c
   Lee MH, 2019, GIGASCIENCE, V8, DOI 10.1093/gigascience/giz002
   Li DL, 2020, IEEE T NEUR SYS REH, V28, P2615, DOI 10.1109/TNSRE.2020.3037326
   Li Y, 2021, IEEE T NEUR SYS REH, V29, P1534, DOI 10.1109/TNSRE.2021.3099908
   Li Z., 2020, P INT C IM VID PROC, P437
   Liu C, 2022, IEEE T NEUR SYS REH, V30, P540, DOI 10.1109/TNSRE.2022.3156076
   Liu C, 2021, J NEURAL ENG, V18, DOI 10.1088/1741-2552/ac1d36
   Liu SQ, 2022, IEEE J BIOMED HEALTH, V26, P5321, DOI 10.1109/JBHI.2021.3083525
   Mane R., 2021, arXiv, DOI 10.48550/arXiv.2104.01233
   Mane R, 2020, IEEE ENG MED BIO, P2950, DOI 10.1109/EMBC44109.2020.9175874
   Park C, 2011, IEEE T NEUR SYS REH, V19, P366, DOI 10.1109/TNSRE.2011.2116805
   Pfurtscheller G, 1999, CLIN NEUROPHYSIOL, V110, P1842, DOI 10.1016/S1388-2457(99)00141-8
   Rabiner L. R., 1975, Theory and application of digital signal processing
   Ravanelli M, 2018, IEEE W SP LANG TECH, P1021, DOI 10.1109/SLT.2018.8639585
   Rehman N, 2010, P ROY SOC A-MATH PHY, V466, P1291, DOI 10.1098/rspa.2009.0502
   Roy AM, 2022, BIOMED SIGNAL PROCES, V74, DOI 10.1016/j.bspc.2022.103496
   Roy Y, 2019, J NEURAL ENG, V16, DOI 10.1088/1741-2552/ab260c
   Sakhavi S, 2018, IEEE T NEUR NET LEAR, V29, P5619, DOI 10.1109/TNNLS.2018.2789927
   Schirrmeister RT, 2017, HUM BRAIN MAPP, V38, P5391, DOI 10.1002/hbm.23730
   Shen LL, 2022, J NEUROSCI METH, V367, DOI 10.1016/j.jneumeth.2021.109426
   Tabar YR, 2017, J NEURAL ENG, V14, DOI 10.1088/1741-2560/14/1/016003
   Tangermann M, 2012, FRONT NEUROSCI-SWITZ, V6, DOI 10.3389/fnins.2012.00055
   van der Maaten L, 2008, J MACH LEARN RES, V9, P2579
   Wang Q, 2020, INT SYM QUAL ELECT, P1, DOI [10.1109/ISQED48828.2020.9137057, 10.1109/isqed48828.2020.9137057, 10.1109/CVPR42600.2020.01155]
   Wolpaw JR, 2002, CLIN NEUROPHYSIOL, V113, P767, DOI 10.1016/S1388-2457(02)00057-3
   Wu DR, 2022, IEEE T COGN DEV SYST, V14, P4, DOI 10.1109/TCDS.2020.3007453
   Wu H, 2019, FRONT NEUROSCI-SWITZ, V13, DOI 10.3389/fnins.2019.01275
   Yang XW, 2021, IEEE T NEUR SYS REH, V29, P1604, DOI 10.1109/TNSRE.2021.3103210
   Zhang QL, 2021, 2021 IEEE INTERNATIONAL CONFERENCE ON ACOUSTICS, SPEECH AND SIGNAL PROCESSING (ICASSP 2021), P2235, DOI 10.1109/ICASSP39728.2021.9414568
   Zhao XQ, 2019, IEEE T NEUR SYS REH, V27, P2164, DOI 10.1109/TNSRE.2019.2938295
NR 48
TC 9
Z9 10
U1 18
U2 89
PU IOP Publishing Ltd
PI BRISTOL
PA TEMPLE CIRCUS, TEMPLE WAY, BRISTOL BS1 6BE, ENGLAND
SN 1741-2560
EI 1741-2552
J9 J NEURAL ENG
JI J. Neural Eng.
PD APR 1
PY 2023
VL 20
IS 2
AR 026001
DI 10.1088/1741-2552/acbb2c
PG 21
WC Engineering, Biomedical; Neurosciences
WE Science Citation Index Expanded (SCI-EXPANDED)
SC Engineering; Neurosciences & Neurology
GA 9N8JV
UT WOS:000943157400001
PM 36763992
DA 2024-08-06
ER

PT J
AU Kramer, DR
   Kellis, S
   Barbaro, M
   Salas, MA
   Nune, G
   Liu, CY
   Andersen, RA
   Lee, B
AF Kramer, Daniel R.
   Kellis, Spencer
   Barbaro, Michael
   Salas, Michelle Armenta
   Nune, George
   Liu, Charles Y.
   Andersen, Richard A.
   Lee, Brian
TI Technical considerations for generating somatosensation via cortical
   stimulation in a closed-loop sensory/motor brain-computer interface
   system in humans
SO JOURNAL OF CLINICAL NEUROSCIENCE
LA English
DT Article
DE Somatosensory; Brain computer interface (BCI); Brain machine interface
   (BMI); Electrocorticography; Cortical stimulation
ID SENSORIMOTOR CORTEX; SURGERY; COUNT; ARRAY
AB Somatosensory feedback is the next step in brain computer interface (BCI). Here, we compare three cortical stimulating array modalities for generating somatosensory percepts in BCI. We compared human subjects with either a 64-channel "mini"-electrocorticography grid (mECoG; 1.2-mm diameter exposed contacts with 3-mm spacing, N = 1) over the hand area of primary somatosensory cortex (S1), or a standard grid (sECoG; 1.5-mm diameter exposed contacts with 1-cm spacing, N = 1), to generate artificial somatosensation through direct electrical cortical stimulation. Finally, we reference data in the literature from a patient implanted with microelectrode arrays (MEA) placed in the S1 hand area. We compare stimulation results to assess coverage and specificity of the artificial percepts in the hand. Using the mECoG array, hand mapping revealed coverage of 41.7% of the hand area versus 100% for the sECoG array, and 18.8% for the MEA. On average, stimulation of a single electrode corresponded to sensation reported in 4.42 boxes (range 1-11 boxes) for the mECoG array, 19.11 boxes (range 4-48 boxes) for the sECoG grid, and 2.3 boxes (range 1-5 boxes) for the MEA. Sensation in any box, on average, corresponded to stimulation from 2.65 electrodes (range 1-5 electrodes) for the mECoG grid, 3.58 electrodes for the sECoG grid (range 2-4 electrodes), and 11.22 electrodes (range 2-17 electrodes) for the MEA. Based on these findings, we conclude that mECoG grids provide an excellent balance between spatial cortical coverage of the hand area of S1 and high-density resolution. (C) 2019 Elsevier Ltd. All rights reserved.
C1 [Kramer, Daniel R.; Kellis, Spencer; Barbaro, Michael; Liu, Charles Y.; Lee, Brian] Univ Southern Calif, Dept Neurosurg, Los Angeles, CA USA.
   [Nune, George] Univ Southern Calif, Dept Neurol, Los Angeles, CA USA.
   [Kellis, Spencer; Salas, Michelle Armenta; Liu, Charles Y.; Andersen, Richard A.; Lee, Brian] CALTECH, Dept Biol & Biol Engn, Pasadena, CA 91125 USA.
   [Kellis, Spencer; Salas, Michelle Armenta; Andersen, Richard A.] CALTECH, Tiangiao & Chrissy Chen Brain Machine Interface C, Pasadena, CA 91125 USA.
C3 University of Southern California; University of Southern California;
   California Institute of Technology; California Institute of Technology
RP Kramer, DR (corresponding author), 1200 North State St,Suite 3300, Los Angeles, CA 90033 USA.
EM drk_431@usc.edu
OI Kramer, Daniel/0000-0003-4551-2977; Kellis, Spencer/0000-0002-5158-1058
FU Cal-BRAIN: A Neurotechnology Program for California, National Center for
   Advancing Translational Science (NCATS) of the U.S. National Institutes
   of Health [KL2TR001854]; National Institutes of Health [R25
   NS099008-01]; Neurosurgery Research and Education Foundation (NREF);
   Tianqiao and Chrissy Chen Brain-machine Interface Center at Caltech;
   Boswell Foundation; Della Martin Foundation
FX We wish to acknowledge the generous support of Cal-BRAIN: A
   Neurotechnology Program for California, National Center for Advancing
   Translational Science (NCATS) of the U.S. National Institutes of Health
   (KL2TR001854), National Institutes of Health (R25 NS099008-01), The
   Neurosurgery Research and Education Foundation (NREF), the Tianqiao and
   Chrissy Chen Brain-machine Interface Center at Caltech, the Boswell
   Foundation and the Della Martin Foundation.
CR AGNEW WF, 1987, NEUROSURGERY, V20, P143
   BAUMGARTNER C, 1991, ELECTROEN CLIN NEURO, V78, P56, DOI 10.1016/0013-4694(91)90019-Z
   Collins KL, 2017, P NATL ACAD SCI USA, V114, P166, DOI 10.1073/pnas.1616305114
   Escabí MA, 2014, J NEUROPHYSIOL, V112, P1566, DOI 10.1152/jn.00179.2013
   Flesher SN, 2016, SCI TRANSL MED, V8, DOI 10.1126/scitranslmed.aaf8083
   GENTILUCCI M, 1994, EXP BRAIN RES, V99, P483
   Gilja V, 2015, NAT MED, V21, P1142, DOI 10.1038/nm.3953
   Johnson LJ, 2012, J NEUROSCI METH, V205, P223, DOI 10.1016/j.jneumeth.2012.01.003
   Kellis S, 2016, CLIN NEUROPHYSIOL, V127, P591, DOI 10.1016/j.clinph.2015.06.002
   Klaes C, 2014, J NEURAL ENG, V11, DOI 10.1088/1741-2560/11/5/056024
   Komatsu M, 2017, FRONT NEUROSCI-SWITZ, V11, DOI 10.3389/fnins.2017.00514
   Lee B, 2018, FRONT SYST NEUROSCI, V12, DOI 10.3389/fnsys.2018.00024
   Lee B, 2013, WORLD NEUROSURG, V79, P457, DOI 10.1016/j.wneu.2013.01.078
   Liu Y, 1999, EXP BRAIN RES, V128, P149, DOI 10.1007/s002210050830
   O'Doherty JE, 2011, NATURE, V479, P228, DOI 10.1038/nature10489
   Oddo CM, 2016, ELIFE, V5, DOI 10.7554/eLife.09148
   Pandarinath C, 2017, ELIFE, V6, DOI 10.7554/eLife.18554
   PASCUALLEONE A, 1993, BRAIN, V116, P39, DOI 10.1093/brain/116.1.39
   Ray PG, 1999, NEUROLOGY, V52, P1044, DOI 10.1212/WNL.52.5.1044
   Romo R, 1998, NATURE, V392, P387, DOI 10.1038/32891
   Romo R, 2000, NEURON, V26, P273, DOI 10.1016/S0896-6273(00)81156-3
   SAINBURG RL, 1995, J NEUROPHYSIOL, V73, P820, DOI 10.1152/jn.1995.73.2.820
   Salas MA, 2018, ELIFE, V7, DOI 10.7554/eLife.32904
   Signorelli F, 2004, CHILD NERV SYST, V20, P420, DOI 10.1007/s00381-004-0961-z
   Suminski AJ, 2010, J NEUROSCI, V30, P16777, DOI 10.1523/JNEUROSCI.3967-10.2010
   WYLLIE E, 1988, NEUROPEDIATRICS, V19, P80, DOI 10.1055/s-2008-1052406
   1992, NEUROLOGY, V42, P1020
   2015, SCIENCE, V348, P906
NR 28
TC 14
Z9 14
U1 1
U2 15
PU ELSEVIER SCI LTD
PI OXFORD
PA THE BOULEVARD, LANGFORD LANE, KIDLINGTON, OXFORD OX5 1GB, OXON, ENGLAND
SN 0967-5868
EI 1532-2653
J9 J CLIN NEUROSCI
JI J. Clin. Neurosci.
PD MAY
PY 2019
VL 63
BP 116
EP 121
DI 10.1016/j.jocn.2019.01.027
PG 6
WC Clinical Neurology; Neurosciences
WE Science Citation Index Expanded (SCI-EXPANDED)
SC Neurosciences & Neurology
GA HV8QW
UT WOS:000466249000022
PM 30711286
OA Green Accepted
DA 2024-08-06
ER

PT J
AU Bashford, L
   Wu, J
   Sarma, D
   Collins, K
   Rao, RPN
   Ojemann, JG
   Mehring, C
AF Bashford, L.
   Wu, J.
   Sarma, D.
   Collins, K.
   Rao, R. P. N.
   Ojemann, J. G.
   Mehring, C.
TI Concurrent control of a brain-computer interface and natural overt
   movements
SO JOURNAL OF NEURAL ENGINEERING
LA English
DT Article
DE brain-machine interface; brain-computer interface; motor learning; motor
   control; human electrocorticography
ID MOTOR CORTEX PLASTICITY; ELECTROCORTICOGRAPHIC SIGNALS; NEUROPROSTHETIC
   CONTROL; REORGANIZATION; PATTERNS; HUMANS; OSCILLATIONS; STIMULATION;
   SYNCHRONY; MUSCLES
AB Objective. A primary control signal in brain-computer interfaces (BCIs) have been cortical signals related to movement. However, in cases where natural motor function remains, BCI control signals may interfere with other possibly simultaneous activity for useful ongoing movement. We sought to determine if the brain could learn to control both a BCI and concurrent overt movement execution in such cases. Approach. We designed experiments where BCI and overt movements must be used concurrently and in coordination to achieve a 2D centre out control. Power in the 70-90 Hz band of human electrocorticography (ECoG) signals, was used to generate BCI control commands for vertical movement of the cursor. These signals were deliberately recorded from the same human cortical site that produced the strongest movement related activity associated with the concurrent overt finger movements required for the horizontal movement of the cursor. Main results. We demonstrate that three subjects were able to perform the concurrent BCI task, controlling BCI and natural movements simultaneously and to a large extent independently. We conclude that the brain is capable of dissociating the original control signal dependency on movement, producing specific BCI control signals in the presence of motor related responses from the ongoing overt behaviour with which the BCI signal was initially correlated. Significance. We demonstrate a novel human brain-computer interface (BCI) which can be used to control movement concurrently and in coordination with movements of the natural limbs. This demonstrates the dissociation of cortical activity from the behaviour with which it was originally associated despite the ongoing behaviour and shows the feasibility of achieving simultaneous BCI control of devices with natural movements.
C1 [Bashford, L.] Imperial Coll London, Dept Bioengn, London, England.
   [Bashford, L.; Mehring, C.] Univ Freiburg, Bernstein Ctr & Brain Links Brain Tools, Freiburg, Germany.
   [Wu, J.; Sarma, D.; Collins, K.; Rao, R. P. N.; Ojemann, J. G.] Univ Washington, Ctr Neurotechnol, Seattle, WA 98195 USA.
   [Wu, J.; Sarma, D.] Univ Washington, Ctr Bioengn, Seattle, WA 98195 USA.
   [Collins, K.; Ojemann, J. G.] Univ Washington, Dept Neurol Surg, Seattle, WA 98195 USA.
   [Rao, R. P. N.] Univ Washington, Dept Comp Sci & Engn, Seattle, WA 98195 USA.
C3 Imperial College London; University of Freiburg; University of
   Washington; University of Washington Seattle; University of Washington;
   University of Washington Seattle; University of Washington; University
   of Washington Seattle; University of Washington; University of
   Washington Seattle
RP Bashford, L (corresponding author), Imperial Coll London, Dept Bioengn, London, England.; Bashford, L (corresponding author), Univ Freiburg, Bernstein Ctr & Brain Links Brain Tools, Freiburg, Germany.
EM bashford@caltech.edu
RI Wu, Jing/A-2123-2012
OI Wu, James/0000-0002-4550-4216; Rao, Rajesh P. N./0000-0003-0682-8952;
   Collins, Kelly/0000-0002-2655-121X; Bashford, Luke/0000-0003-4391-2491;
   Mehring, Carsten/0000-0001-8125-5205; Ojemann,
   Jeffrey/0000-0001-7580-8934
FU German Federal Ministry of Education and Research (BMBF) [01GQ0830];
   BrainLinks-Brain-Tools; Cluster of Excellence - German Research
   Foundation (DFG) [EXC 1086]; National Science Foundation for the Center
   for Neurotechnology [NIH/NINDS: R25-NS079200, RO1-NS065186, EEC-1028725]
FX This research was in parts funded by German Federal Ministry of
   Education and Research (BMBF) grant 01GQ0830 to BFNT Freiburg and
   Tubingen and the BrainLinks-Brain-Tools, Cluster of Excellence funded by
   the German Research Foundation (DFG, grant number EXC 1086). NIH/NINDS:
   R25-NS079200 and RO1-NS065186 and Award Number EEC-1028725 from the
   National Science Foundation for the Center for Neurotechnology. The
   content is solely the responsibility of the authors and does not
   necessarily represent the official views of the National Science
   Foundation or the National Institutes of Health.
CR Abdi E, 2015, PLOS ONE, V10, DOI 10.1371/journal.pone.0134501
   [Anonymous], 2012, BRAIN COMPUTER INTER
   Bashford L, 2016, PLOS ONE, V11, DOI 10.1371/journal.pone.0156591
   Brunner C, 2015, BRAIN-COMPUT INTERFA, V2, P1, DOI 10.1080/2326263X.2015.1008956
   Bundy DT, 2012, J NEURAL ENG, V9, DOI 10.1088/1741-2560/9/3/036011
   Cheung W, 2012, IEEE ENG MED BIO, P6715, DOI 10.1109/EMBC.2012.6347535
   COHEN LG, 1991, BRAIN, V114, P615, DOI 10.1093/brain/114.1.615
   Di Pino G, 2014, FRONT SYST NEUROSCI, V8, DOI 10.3389/fnsys.2014.00109
   Engelhard B, 2013, NEURON, V77, P361, DOI 10.1016/j.neuron.2012.11.015
   FETZ EB, 1971, SCIENCE, V174, P431, DOI 10.1126/science.174.4007.431
   Fetz EE, 2013, NEURON, V77, P216, DOI 10.1016/j.neuron.2013.01.003
   FETZ EE, 1973, J NEUROPHYSIOL, V36, P179, DOI 10.1152/jn.1973.36.2.179
   FETZ EE, 1975, EXP BRAIN RES, V23, P217
   Ganguly K, 2011, NAT NEUROSCI, V14, P662, DOI 10.1038/nn.2797
   Ganguly K, 2009, PLOS BIOL, V7, DOI 10.1371/journal.pbio.1000153
   Guterstam A, 2011, PLOS ONE, V6, DOI 10.1371/journal.pone.0017208
   Hermes D, 2010, J NEUROSCI METH, V185, P293, DOI 10.1016/j.jneumeth.2009.10.005
   Jackson A, 2006, NATURE, V444, P56, DOI 10.1038/nature05226
   Jarosiewicz B, 2008, P NATL ACAD SCI USA, V105, P19486, DOI 10.1073/pnas.0808113105
   KARNI A, 1995, NATURE, V377, P155
   Kleim JA, 1998, J NEUROPHYSIOL, V80, P3321, DOI 10.1152/jn.1998.80.6.3321
   Kubánek J, 2009, J NEURAL ENG, V6, DOI 10.1088/1741-2560/6/6/066001
   Leeb R, 2013, IEEE T COMPUT INTELL, VPP, P1
   Leuthardt EC, 2004, J NEURAL ENG, V1, P63, DOI 10.1088/1741-2560/1/2/001
   Miller KJ, 2009, J NEUROSCI, V29, P3132, DOI 10.1523/JNEUROSCI.5506-08.2009
   Miller KJ, 2010, P NATL ACAD SCI USA, V107, P4430, DOI 10.1073/pnas.0913697107
   Milovanovic I., 2015, Brain-Computer Interfaces, V2621, P1
   Nudo RJ, 1996, J NEUROSCI, V16, P785
   OJEMANN JG, 1995, J NEUROSURG, V82, P641, DOI 10.3171/jns.1995.82.4.0641
   Orsborn AL, 2014, NEURON, V82, P1380, DOI 10.1016/j.neuron.2014.04.048
   Parietti F, 2014, IEEE INT CONF ROBOT, P141, DOI 10.1109/ICRA.2014.6906601
   Perez-Marcos D, 2009, NEUROREPORT, V20, P589, DOI 10.1097/WNR.0b013e32832a0a2a
   Pistohl T, 2012, NEUROIMAGE, V59, P248, DOI 10.1016/j.neuroimage.2011.06.084
   PONS TP, 1991, SCIENCE, V252, P1857, DOI 10.1126/science.1843843
   Reuter M, 2012, NEUROIMAGE, V61, P1402, DOI 10.1016/j.neuroimage.2012.02.084
   Schalk G, 2007, J NEURAL ENG, V4, P264, DOI 10.1088/1741-2560/4/3/012
   Schalk G, 2004, IEEE T BIO-MED ENG, V51, P1034, DOI 10.1109/TBME.2004.827072
   Schieber MH, 2011, J PHYSIOL-LONDON, V589, P5613, DOI 10.1113/jphysiol.2011.215814
   Sheskin J.D., 2004, Handbook of Parametric and Nonparametric Statistical Procedures, VThird
   Shokur S, 2013, P NATL ACAD SCI USA, V110, P15121, DOI 10.1073/pnas.1308459110
NR 40
TC 9
Z9 9
U1 2
U2 43
PU IOP PUBLISHING LTD
PI BRISTOL
PA TEMPLE CIRCUS, TEMPLE WAY, BRISTOL BS1 6BE, ENGLAND
SN 1741-2560
EI 1741-2552
J9 J NEURAL ENG
JI J. Neural Eng.
PD DEC
PY 2018
VL 15
IS 6
AR 066021
DI 10.1088/1741-2552/aadf3d
PG 10
WC Engineering, Biomedical; Neurosciences
WE Science Citation Index Expanded (SCI-EXPANDED)
SC Engineering; Neurosciences & Neurology
GA GW6RW
UT WOS:000447089500004
PM 30303130
DA 2024-08-06
ER

PT J
AU Ortega, P
   Zhao, T
   Faisal, AA
AF Ortega, Pablo
   Zhao, Tong
   Faisal, A. Aldo
TI HYGRIP: Full-Stack Characterization of Neurobehavioral Signals (fNIRS,
   EEG, EMG, Force, and Breathing) During a Bimanual Grip Force Control
   Task
SO FRONTIERS IN NEUROSCIENCE
LA English
DT Article; Data Paper
DE electroencephalography; near-infrared spectroscopy; power-grip;
   non-invasive; brain-computer interface; sensor-fusion; data set;
   continuous decoding
ID BRAIN-COMPUTER INTERFACE; MOTOR IMAGERY; PRECISION; GRASP
C1 [Ortega, Pablo; Zhao, Tong; Faisal, A. Aldo] Imperial Coll London, Dept Comp, Brain & Behav Lab, London, England.
   [Ortega, Pablo; Zhao, Tong; Faisal, A. Aldo] Imperial Coll London, Dept Bioengn, London, England.
   [Ortega, Pablo] Imperial Coll London, EPSRC Ctr High Performance Embedded & Distributed, London, England.
   [Faisal, A. Aldo] Imperial Coll London, UKRI Ctr Artificial Intelligence Healthcare, London, England.
   [Faisal, A. Aldo] Data Sci Inst, London, England.
C3 Imperial College London; Imperial College London; UK Research &
   Innovation (UKRI); Engineering & Physical Sciences Research Council
   (EPSRC); Imperial College London; Imperial College London
RP Faisal, AA (corresponding author), Imperial Coll London, Dept Comp, Brain & Behav Lab, London, England.; Faisal, AA (corresponding author), Imperial Coll London, Dept Bioengn, London, England.; Faisal, AA (corresponding author), Imperial Coll London, UKRI Ctr Artificial Intelligence Healthcare, London, England.; Faisal, AA (corresponding author), Data Sci Inst, London, England.
EM aldo.faisal@imperial.ac.uk
RI ; Faisal, Aldo/A-2367-2009
OI Ortega San Miguel, Pablo/0000-0003-4532-209X; Faisal,
   Aldo/0000-0003-0813-7207
FU EPSRC Centre for Doctoral Training HiPEDS [EP/L016796/1]; EPSRC
   [EP/J021199/1] Funding Source: UKRI
FX PO was supported by a Ph.D. training scholarship by the EPSRC Centre for
   Doctoral Training HiPEDS (EP/L016796/1). The fNIRS systemwas available
   through an EPSRC capital equipment support grant to AF.
CR Ahn S, 2017, FRONT HUM NEUROSCI, V11, DOI 10.3389/fnhum.2017.00503
   [Anonymous], 1991, J CLIN NEUROPHYSIOL, DOI DOI 10.1097/00004691-199104000-00007
   [Anonymous], 2017, ARXIV170502245
   Anumanchipalli GK, 2019, NATURE, V568, P493, DOI 10.1038/s41586-019-1119-1
   Belic JJ, 2015, FRONT COMPUT NEUROSC, V9, DOI 10.3389/fncom.2015.00027
   Bocquelet F, 2016, PLOS COMPUT BIOL, V12, DOI 10.1371/journal.pcbi.1005119
   Cope M, 1988, Adv Exp Med Biol, V222, P183
   Ganzer PD, 2020, CELL, V181, P763, DOI 10.1016/j.cell.2020.03.054
   Guenther FH, 2009, PLOS ONE, V4, DOI 10.1371/journal.pone.0008218
   Hirth C, 1997, ADV EXP MED BIOL, V411, P461
   Hochberg LR, 2012, NATURE, V485, P372, DOI 10.1038/nature11076
   Huppert TJ, 2006, NEUROIMAGE, V29, P368, DOI 10.1016/j.neuroimage.2005.08.065
   Jasdzewski G, 2003, NEUROIMAGE, V20, P479, DOI 10.1016/S1053-8119(03)00311-2
   Jochumsen M, 2013, J NEURAL ENG, V10, DOI 10.1088/1741-2560/10/5/056015
   Klem G H, 1999, Electroencephalogr Clin Neurophysiol Suppl, V52, P3
   Kristeva-Feige R, 2002, CLIN NEUROPHYSIOL, V113, P124, DOI 10.1016/S1388-2457(01)00722-2
   Meng J, 2016, SCI REP-UK, V6, DOI 10.1038/srep22390
   OLDFIELD RC, 1971, NEUROPSYCHOLOGIA, V9, P97, DOI 10.1016/0028-3932(71)90067-4
   Onton J, 2006, PROG BRAIN RES, V159, P99, DOI 10.1016/S0079-6123(06)59007-7
   Ortega P, 2018, P IEEE RAS-EMBS INT, P136, DOI 10.1109/BIOROB.2018.8487644
   Ostry DJ, 2003, EXP BRAIN RES, V153, P275, DOI 10.1007/s00221-003-1624-0
   Paek AY, 2019, J NEURAL ENG, V16, DOI 10.1088/1741-2552/ab4063
   Pfurtscheller G, 2006, NEUROIMAGE, V31, P153, DOI 10.1016/j.neuroimage.2005.12.003
   Pfurtscheller G, 2003, NEUROSCI LETT, V351, P33, DOI 10.1016/S0304-3940(03)00947-9
   Pinti P, 2019, FRONT HUM NEUROSCI, V12, DOI 10.3389/fnhum.2018.00505
   Royer AS, 2010, IEEE T NEUR SYS REH, V18, P581, DOI 10.1109/TNSRE.2010.2077654
   Thomik AAC, 2013, I IEEE EMBS C NEUR E, P625, DOI 10.1109/NER.2013.6696012
   VIDAL JJ, 1973, ANNU REV BIOPHYS BIO, V2, P157, DOI 10.1146/annurev.bb.02.060173.001105
   VIDAL JJ, 1977, P IEEE, V65, P633, DOI 10.1109/PROC.1977.10542
   Walker Ian, 2015, Imperial college of science, technology and medicine department of computing, P68
   Wang K, 2017, J NEUROENG REHABIL, V14, DOI 10.1186/s12984-017-0307-1
   WESTLING G, 1984, EXP BRAIN RES, V53, P277
   Wolpaw JR, 2000, IEEE T REHABIL ENG, V8, P164, DOI 10.1109/TRE.2000.847807
   Wolpaw JR, 2004, P NATL ACAD SCI USA, V101, P17849, DOI 10.1073/pnas.0403504101
   Wolpaw JR, 2002, CLIN NEUROPHYSIOL, V113, P767, DOI 10.1016/S1388-2457(02)00057-3
   Xiloyannis M, 2017, IEEE T NEUR SYS REH, V25, P1785, DOI 10.1109/TNSRE.2017.2699598
   Yin XX, 2015, J NEURAL ENG, V12, DOI 10.1088/1741-2560/12/3/036004
NR 37
TC 11
Z9 11
U1 2
U2 23
PU FRONTIERS MEDIA SA
PI LAUSANNE
PA AVENUE DU TRIBUNAL FEDERAL 34, LAUSANNE, CH-1015, SWITZERLAND
EI 1662-453X
J9 FRONT NEUROSCI-SWITZ
JI Front. Neurosci.
PD OCT 26
PY 2020
VL 14
AR 919
DI 10.3389/fnins.2020.00919
PG 10
WC Neurosciences
WE Science Citation Index Expanded (SCI-EXPANDED)
SC Neurosciences & Neurology
GA OO4TX
UT WOS:000587374100001
PM 33192238
OA Green Published, gold
DA 2024-08-06
ER

PT J
AU Bronte-Stewart, HM
   Petrucci, MN
   O'Day, JJ
   Afzal, MF
   Parker, JE
   Kehnemouyi, YM
   Wilkins, KB
   Orthlieb, GC
   Hoffman, SL
AF Bronte-Stewart, Helen M.
   Petrucci, Matthew N.
   O'Day, Johanna J.
   Afzal, Muhammad Furqan
   Parker, Jordan E.
   Kehnemouyi, Yasmine M.
   Wilkins, Kevin B.
   Orthlieb, Gerrit C.
   Hoffman, Shannon L.
TI Perspective: Evolution of Control Variables and Policies for Closed-Loop
   Deep Brain Stimulation for Parkinson's Disease Using Bidirectional
   Deep-Brain-Computer Interfaces
SO FRONTIERS IN HUMAN NEUROSCIENCE
LA English
DT Article
DE brain-computer interface (BCI); beta oscillations; Parkinson's disease;
   deep brain stimulation; subthalamic nucleus; closed-loop
   neurostimulation; kinematics; brain-machine interface (BMI)
ID SUBTHALAMIC BETA OSCILLATIONS; EXTERNAL GLOBUS-PALLIDUS; MPTP MODEL;
   NUCLEUS; STN; NEUROSTIMULATION; RHYTHM; GAIT; MODULATION; DOPAMINE
AB A deep brain stimulation system capable of closed-loop neuromodulation is a type of bidirectional deep brain-computer interface (dBCI), in which neural signals are recorded, decoded, and then used as the input commands for neuromodulation at the same site in the brain. The challenge in assuring successful implementation of bidirectional dBCIs in Parkinson's disease (PD) is to discover and decode stable, robust and reliable neural inputs that can be tracked during stimulation, and to optimize neurostimulation patterns and parameters (control policies) for motor behaviors at the brain interface, which are customized to the individual. In this perspective, we will outline the work done in our lab regarding the evolution of the discovery of neural and behavioral control variables relevant to PD, the development of a novel personalized dual-threshold control policy relevant to the individual's therapeutic window and the application of these to investigations of closed-loop STN DBS driven by neural or kinematic inputs, using the first generation of bidirectional dBCIs.
C1 [Bronte-Stewart, Helen M.; Petrucci, Matthew N.; O'Day, Johanna J.; Afzal, Muhammad Furqan; Parker, Jordan E.; Kehnemouyi, Yasmine M.; Wilkins, Kevin B.; Orthlieb, Gerrit C.; Hoffman, Shannon L.] Stanford Univ, Dept Neurol & Neurol Sci, Sch Med, Stanford, CA 94305 USA.
   [Bronte-Stewart, Helen M.] Stanford Univ, Dept Neurosurg, Sch Med, Stanford, CA 94305 USA.
   [O'Day, Johanna J.] Stanford Univ, Dept Bioengn, Stanford, CA 94305 USA.
   [Afzal, Muhammad Furqan] Icahn Sch Med Mt Sinai, Grad Sch Biomed Sci, New York, NY 10029 USA.
C3 Stanford University; Stanford University; Stanford University; Icahn
   School of Medicine at Mount Sinai
RP Bronte-Stewart, HM (corresponding author), Stanford Univ, Dept Neurol & Neurol Sci, Sch Med, Stanford, CA 94305 USA.; Bronte-Stewart, HM (corresponding author), Stanford Univ, Dept Neurosurg, Sch Med, Stanford, CA 94305 USA.
EM hbs@stanford.edu
RI Wilkins, Kevin/Y-6834-2019
OI Wilkins, Kevin/0000-0001-5907-4029; Parker, Jordan/0000-0001-9748-7617
FU Michael J. Fox Foundation [9605]; National Institute of Neurological
   Disorders and Stroke (NINDS) [5R21 NS096398-02]; Robert and Ruth
   Halperin Foundation; John A. Blume Foundation; NINDS [UH3NS107709];
   Stanford Bio-X Graduate Fellowship; Medtronic PLC; Helen M. Cahill Award
   for Research in Parkinson's Disease
FX This work was supported by the Michael J. Fox Foundation (9605),
   National Institute of Neurological Disorders and Stroke (NINDS) Grant
   5R21 NS096398-02, Robert and Ruth Halperin Foundation, John A. Blume
   Foundation, Helen M. Cahill Award for Research in Parkinson's Disease,
   NINDS UH3NS107709, the Stanford Bio-X Graduate Fellowship, and Medtronic
   PLC, who provided the devices used in this study but no additional
   financial support.
CR Anderson RW, 2020, J NEUROSCI METH, V343, DOI 10.1016/j.jneumeth.2020.108811
   Anidi C, 2018, NEUROBIOL DIS, V120, P107, DOI 10.1016/j.nbd.2018.09.004
   Arlotti M, 2018, NEUROLOGY, V90, pE971, DOI 10.1212/WNL.0000000000005121
   BERGMAN H, 1994, J NEUROPHYSIOL, V72, P507, DOI 10.1152/jn.1994.72.2.507
   Bevan MD, 2002, TRENDS NEUROSCI, V25, P525, DOI 10.1016/S0166-2236(02)02235-X
   Blumenfeld Z, 2017, MOVEMENT DISORD, V32, P80, DOI 10.1002/mds.26837
   Bronte-Stewart H, 2009, EXP NEUROL, V215, P20, DOI 10.1016/j.expneurol.2008.09.008
   Brown P, 2003, MOVEMENT DISORD, V18, P357, DOI 10.1002/mds.10358
   Brown P, 2001, J NEUROSCI, V21, P1033, DOI 10.1523/JNEUROSCI.21-03-01033.2001
   Carmona-Torre F, 2013, NEW ENGL J MED, V368, P2037, DOI [10.1056/NEJMoa1205158, 10.1056/NEJMc1303485]
   de Solages C, 2010, EXP NEUROL, V221, P260, DOI 10.1016/j.expneurol.2009.11.012
   Deuschl G, 2006, NEW ENGL J MED, V355, P896, DOI 10.1056/NEJMoa060281
   Dorval AD, 2015, PARKINSONISM RELAT D, V21, P1355, DOI 10.1016/j.parkreldis.2015.09.045
   Edwards CA, 2017, MAYO CLIN PROC, V92, P1427, DOI 10.1016/j.mayocp.2017.05.005
   Eusebio A, 2011, J NEUROL NEUROSUR PS, V82, P569, DOI 10.1136/jnnp.2010.217489
   Feingold J, 2015, P NATL ACAD SCI USA, V112, P13687, DOI 10.1073/pnas.1517629112
   Fetz EE, 2015, PROG BRAIN RES, V218, P241, DOI 10.1016/bs.pbr.2015.01.001
   Giannicola G, 2010, EXP NEUROL, V226, P120, DOI 10.1016/j.expneurol.2010.08.011
   Gilron R., 2020, CHRONIC WIRELESS STR, DOI [10.1101/2020.02.13.948349, DOI 10.1101/2020.02.13.948349]
   He BYJ, 2014, TRENDS COGN SCI, V18, P480, DOI 10.1016/j.tics.2014.04.003
   Krack P, 2003, NEW ENGL J MED, V349, P1925, DOI 10.1056/NEJMoa035275
   Kühn AA, 2006, EUR J NEUROSCI, V23, P1956, DOI 10.1111/j.1460-9568.2006.04717.x
   Kundu B, 2018, NEUROSURG FOCUS, V45, DOI 10.3171/2018.5.FOCUS18168
   Levy R, 2002, BRAIN, V125, P1196, DOI 10.1093/brain/awf128
   Little S, 2013, ANN NEUROL, V74, P449, DOI 10.1002/ana.23951
   Malekmohammadi M, 2016, MOVEMENT DISORD, V31, P426, DOI 10.1002/mds.26482
   Mallet N, 2008, J NEUROSCI, V28, P14245, DOI 10.1523/JNEUROSCI.4199-08.2008
   Mankin EA, 2020, NEURON, V106, P218, DOI 10.1016/j.neuron.2020.02.024
   Moreau C, 2008, NEUROLOGY, V71, P80, DOI 10.1212/01.wnl.0000303972.16279.46
   Muralidharan A, 2016, EXP NEUROL, V279, P187, DOI 10.1016/j.expneurol.2016.03.002
   Mussa-Ivaldi FA, 2010, FRONT NEUROSCI-SWITZ, V4, DOI 10.3389/neuro.01.008.2010
   Neuville R. S., 2020, PATHOLOGICAL BETA BU, DOI [10.1101/2020.04.12.20063032, DOI 10.1101/2020.04.12.20063032]
   NINI A, 1995, J NEUROPHYSIOL, V74, P1800, DOI 10.1152/jn.1995.74.4.1800
   O'Day J, 2020, PLOS ONE, V15, DOI 10.1371/journal.pone.0231984
   O'Day JJ, 2020, IEEE ENG MED BIO, P3612, DOI 10.1109/EMBC44109.2020.9176638
   Petrucci MN, 2020, IEEE ENG MED BIO, P3617, DOI 10.1109/EMBC44109.2020.9176196
   Petrucci MN, 2020, BRAIN STIMUL, V13, P1320, DOI 10.1016/j.brs.2020.06.018
   Priori A, 2004, EXP NEUROL, V189, P369, DOI 10.1016/j.expneurol.2004.06.001
   Priori A, 2013, EXP NEUROL, V245, P77, DOI 10.1016/j.expneurol.2012.09.013
   Quinn EJ, 2015, MOVEMENT DISORD, V30, P1750, DOI 10.1002/mds.26376
   Rudebeck PH, 2019, P NATL ACAD SCI USA, V116, P26288, DOI 10.1073/pnas.1902287116
   Schnitzler A, 2005, NAT REV NEUROSCI, V6, P285, DOI 10.1038/nrn1650
   Senova S, 2019, FRONT PSYCHIATRY, V10, DOI 10.3389/fpsyt.2019.00905
   Shreve LA, 2017, CLIN NEUROPHYSIOL, V128, P128, DOI 10.1016/j.clinph.2016.10.095
   Syrkin-Nikolau J, 2017, NEUROBIOL DIS, V108, P288, DOI 10.1016/j.nbd.2017.09.002
   Tinkhauser G, 2017, BRAIN, V140, P2968, DOI 10.1093/brain/awx252
   Tinkhauser G, 2017, BRAIN, V140, P1053, DOI 10.1093/brain/awx010
   Trager MH, 2016, NEUROBIOL DIS, V96, P22, DOI 10.1016/j.nbd.2016.08.003
   Velisar A, 2019, BRAIN STIMUL, V12, P868, DOI 10.1016/j.brs.2019.02.020
   Wang J, 2017, J NEUROPHYSIOL, V117, P2242, DOI 10.1152/jn.00011.2017
   Weaver F, 2005, J NEUROSURG, V103, P956, DOI 10.3171/jns.2005.103.6.0956
   Whitmer D, 2012, FRONT HUM NEUROSCI, V6, DOI 10.3389/fnhum.2012.00155
   WICHMANN T, 1994, J NEUROPHYSIOL, V72, P494, DOI 10.1152/jn.1994.72.2.494
   Williams A, 2010, LANCET NEUROL, V9, P581, DOI 10.1016/S1474-4422(10)70093-4
   Wingeier B, 2006, EXP NEUROL, V197, P244, DOI 10.1016/j.expneurol.2005.09.016
   Xie T, 2015, NEUROLOGY, V84, P415, DOI 10.1212/WNL.0000000000001184
NR 56
TC 23
Z9 25
U1 5
U2 26
PU FRONTIERS MEDIA SA
PI LAUSANNE
PA AVENUE DU TRIBUNAL FEDERAL 34, LAUSANNE, CH-1015, SWITZERLAND
SN 1662-5161
J9 FRONT HUM NEUROSCI
JI Front. Hum. Neurosci.
PD AUG 31
PY 2020
VL 14
AR 353
DI 10.3389/fnhum.2020.00353
PG 8
WC Neurosciences; Psychology
WE Science Citation Index Expanded (SCI-EXPANDED)
SC Neurosciences & Neurology; Psychology
GA NP9UA
UT WOS:000570514300001
PM 33061899
OA Green Published, gold
DA 2024-08-06
ER

PT J
AU Kinney-Lang, E
   Kelly, D
   Floreani, ED
   Jadavji, Z
   Rowley, D
   Zewdie, ET
   Anaraki, JR
   Bahari, H
   Beckers, K
   Castelane, K
   Crawford, L
   House, S
   Rauh, CA
   Michaud, A
   Mussi, M
   Silver, J
   Tuck, C
   Adams, K
   Andersen, J
   Chau, T
   Kirton, A
AF Kinney-Lang, Eli
   Kelly, Dion
   Floreani, Erica D.
   Jadavji, Zeanna
   Rowley, Danette
   Zewdie, Ephrem Takele
   Anaraki, Javad R.
   Bahari, Hosein
   Beckers, Kim
   Castelane, Karen
   Crawford, Lindsey
   House, Sarah
   Rauh, Chelsea A.
   Michaud, Amber
   Mussi, Matheus
   Silver, Jessica
   Tuck, Corinne
   Adams, Kim
   Andersen, John
   Chau, Tom
   Kirton, Adam
TI Advancing Brain-Computer Interface Applications for Severely Disabled
   Children Through a Multidisciplinary National Network: Summary of the
   Inaugural Pediatric BCI Canada Meeting
SO FRONTIERS IN HUMAN NEUROSCIENCE
LA English
DT Article
DE brain-computer interface; pediatrics; developmental neuroscience;
   brain-machine interface; clinical neuroscience; neurology; cerebral
   palsy
ID BEING MODEL; COMMUNICATION; LEISURE; PLAY; EEG
AB Thousands of youth suffering from acquired brain injury or other early-life neurological disease live, mature, and learn with only limited communication and interaction with their world. Such cognitively capable children are ideal candidates for brain-computer interfaces (BCI). While BCI systems are rapidly evolving, a fundamental gap exists between technological innovators and the patients and families who stand to benefit. Forays into translating BCI systems to children in recent years have revealed that kids can learn to operate simple BCI with proficiency akin to adults. BCI could bring significant boons to the lives of many children with severe physical impairment, supporting their complex physical and social needs. However, children have been neglected in BCI research and a collaborative BCI research community is required to unite and push pediatric BCI development forward. To this end, the pediatric BCI Canada collaborative network (BCI-CAN) was formed, under a unified goal to cooperatively drive forward pediatric BCI innovation and impact. This article reflects on the topics and discussions raised in the foundational BCI-CAN meeting held in Toronto, ON, Canada in November 2019 and suggests the next steps required to see BCI impact the lives of children with severe neurological disease and their families.
C1 [Kinney-Lang, Eli; Kelly, Dion; Floreani, Erica D.; Jadavji, Zeanna; Rowley, Danette; Zewdie, Ephrem Takele; Beckers, Kim; Kirton, Adam] Univ Calgary, Cumming Sch Med, Dept Pediat & Clin Neurosci, Calgary, AB, Canada.
   [Kinney-Lang, Eli; Kelly, Dion; Floreani, Erica D.; Jadavji, Zeanna; Rowley, Danette; Zewdie, Ephrem Takele; Beckers, Kim; Kirton, Adam] Univ Calgary, Alberta Childrens Hosp, Cumming Sch Med, Res Inst, Calgary, AB, Canada.
   [Kinney-Lang, Eli; Kelly, Dion; Floreani, Erica D.; Jadavji, Zeanna; Rowley, Danette; Zewdie, Ephrem Takele; Beckers, Kim; Kirton, Adam] Univ Calgary, Hotchkiss Brain Inst, Cumming Sch Med, Calgary, AB, Canada.
   [Anaraki, Javad R.; Chau, Tom] Univ Toronto, Inst Biomed Engn, Dept Rehabil Sci, Toronto, ON, Canada.
   [Anaraki, Javad R.; Castelane, Karen; Crawford, Lindsey; House, Sarah; Rauh, Chelsea A.; Silver, Jessica; Chau, Tom] Holland Bloorview Kids Rehabil Hosp, Bloorview Res Inst, PRISM Lab, Toronto, ON, Canada.
   [Bahari, Hosein; Michaud, Amber; Tuck, Corinne; Andersen, John] Alberta Hlth Serv, Glenrose Rehabil Hosp, I CAN Ctr, Edmonton, AB, Canada.
   [Mussi, Matheus; Adams, Kim; Andersen, John] Univ Alberta, Fac Rehabil Med, Assist Technol Lab, Edmonton, AB, Canada.
C3 University of Calgary; Alberta Childrens Hospital; University of
   Calgary; University of Calgary; University of Toronto; University of
   Toronto; Holland Bloorview Kids Rehabilitation Hospital; Alberta Health
   Services (AHS); University of Alberta
RP Kinney-Lang, E (corresponding author), Univ Calgary, Cumming Sch Med, Dept Pediat & Clin Neurosci, Calgary, AB, Canada.; Kinney-Lang, E (corresponding author), Univ Calgary, Alberta Childrens Hosp, Cumming Sch Med, Res Inst, Calgary, AB, Canada.; Kinney-Lang, E (corresponding author), Univ Calgary, Hotchkiss Brain Inst, Cumming Sch Med, Calgary, AB, Canada.
EM eli.kinneylang@ucalgary.ca
RI Andersen, John/JAC-1103-2023; Chau, Tom TK/C-8426-2009
OI Andersen, John/0000-0001-7138-3414; Chau, Tom TK/0000-0002-7486-0316;
   Goncalves Mussi, Matheus/0000-0001-5500-3020; House, Sarah
   Catherine/0000-0001-7051-2827; Kelly, Dion/0000-0003-0087-1933; Bahari,
   Hosein/0000-0002-8911-990X
FU Mitacs through the Mitacs Elevate program; Holland Bloorview Kids
   Rehabilitation Hospital Foundation; Glenrose Clinical Research Fund;
   Alberta Children's Hospital Foundation; Canadian Institutes of Health
   Research
FX This work was supported by several funding streams. The work was
   supported in part by Mitacs through the Mitacs Elevate program and
   Holland Bloorview Kids Rehabilitation Hospital Foundation. Additional
   funding for this work was provided by the Glenrose Clinical Research
   Fund, the Alberta Children's Hospital Foundation, and the Canadian
   Institutes of Health Research.
CR Abou Zeid Elias, 2017, Front Hum Neurosci, V11, P254, DOI 10.3389/fnhum.2017.00254
   Alves N., 2016, PAEDIAT REHABILITION, P46
   [Anonymous], 2012, BRAIN COMPUTER INTER
   [Anonymous], 2019, FRONT HUM NEUROSCI
   Brumberg JS, 2018, AM J SPEECH-LANG PAT, V27, P1, DOI 10.1044/2017_AJSLP-16-0244
   Bryans-Bongey S. E., 2018, Contemporary Issues in Education Research (Online), V11, P45, DOI [10.19030/cier.v11i2.10146, DOI 10.19030/CIER.V11I2.10146]
   Carruthers C, 2007, THER RECREAT J, V41, P276
   Chau T., 2016, PAEDIAT REHABILITION
   Choi I, 2017, PLOS ONE, V12, DOI 10.1371/journal.pone.0176674
   Cowan N, 2006, MEM COGNITION, V34, P1754, DOI 10.3758/BF03195936
   Daly Ian, 2014, Front Neuroeng, V7, P20, DOI 10.3389/fneng.2014.00020
   Daly JJ, 2008, LANCET NEUROL, V7, P1032, DOI 10.1016/S1474-4422(08)70223-0
   de Oliveira JM, 2016, COMPUT INTEL NEUROSC, V2016, DOI 10.1155/2016/8984379
   Edelman BJ, 2019, SCI ROBOT, V4, DOI 10.1126/scirobotics.aaw6844
   Faller J, 2019, P NATL ACAD SCI USA, V116, P6482, DOI 10.1073/pnas.1817207116
   Faress A, 2013, NEUROIMAGE, V77, P186, DOI 10.1016/j.neuroimage.2013.03.028
   Harris Kristen, 2005, Can J Occup Ther, V72, P21
   Hernandez Hamilton A., 2013, P SIGCHI C HUM FACT, P1261, DOI DOI 10.1145/2470654.2466164
   Hood CD, 2007, THER RECREAT J, V41, P298
   Howcroft J, 2012, ARCH PHYS MED REHAB, V93, P1448, DOI 10.1016/j.apmr.2012.02.033
   Kelly D, 2020, IEEE ENG MED BIO, P6099, DOI 10.1109/EMBC44109.2020.9176272
   Kim M, 2015, IEEE T NEUR SYS REH, V23, P159, DOI 10.1109/TNSRE.2014.2365834
   Kinney-Lang E, 2020, IEEE ENG MED BIO, P6078, DOI [10.1109/embc44109.2020.9175801, 10.1109/EMBC44109.2020.9175801]
   Kinney-Lang E, 2018, J NEURAL ENG, V15, DOI 10.1088/1741-2552/aac664
   Kinney-Lang E, 2016, J NEURAL ENG, V13, DOI 10.1088/1741-2560/13/6/061002
   Kinney-Lang E, 2018, EUR SIGNAL PR CONF, P296, DOI 10.23919/EUSIPCO.2018.8553012
   KIRESUK TJ, 1968, COMMUNITY MENT HLT J, V4, P443, DOI 10.1007/BF01530764
   Law M, 1990, Can J Occup Ther, V57, P82
   Lazarou I, 2018, FRONT HUM NEUROSCI, V12, DOI 10.3389/fnhum.2018.00014
   Lee HK, 2018, 2018 32ND INTERNATIONAL CONFERENCE ON INFORMATION NETWORKING (ICOIN), P906, DOI 10.1109/ICOIN.2018.8343254
   Letourneau S, 2020, J NEUROENG REHABIL, V17, DOI 10.1186/s12984-019-0624-7
   Lotte F, 2018, J NEURAL ENG, V15, DOI 10.1088/1741-2552/aab2f2
   Ma T, 2017, J NEURAL ENG, V14, DOI 10.1088/1741-2552/aa5d5f
   Mikolajewska E, 2014, CENT EUR J MED, V9, P74, DOI 10.2478/s11536-013-0249-3
   Millán JDR, 2010, FRONT NEUROSCI-SWITZ, V4, DOI 10.3389/fnins.2010.00161
   Mullins J. L., 2017, SSVEP BASED BCI PERF
   Nijboer F, 2015, INTERACT COMPUT, V27, P500, DOI 10.1093/iwc/iwv023
   Norton JJS, 2018, J NEURAL ENG, V15, DOI 10.1088/1741-2552/aacfdd
   Perdikis S, 2018, PLOS BIOL, V16, DOI 10.1371/journal.pbio.2003787
   Pfurtscheller G, 2010, IEEE T NEUR SYS REH, V18, P409, DOI 10.1109/TNSRE.2010.2040837
   Polatajko HJ., 2007, Enabling occupation II: Advancing an occupational therapy vision of health, well-being, justice through occupation, P22
   Powers JC, 2015, BRAIN SCI, V5, P318, DOI 10.3390/brainsci5030318
   Schalk G, 2000, CLIN NEUROPHYSIOL, V111, P2138, DOI 10.1016/S1388-2457(00)00457-0
   Sereshkeh AR, 2019, BRAIN-COMPUT INTERFA, V6, P128, DOI 10.1080/2326263X.2019.1698928
   van den Heuvel RJF, 2016, DISABIL REHABIL-ASSI, V11, P103, DOI 10.3109/17483107.2015.1079268
   Vuckovic Aleksandra, 2014, Front Neuroeng, V7, P42, DOI 10.3389/fneng.2014.00042
   Wang ZJ, 2018, CONCURR COMP-PRACT E, V30, DOI 10.1002/cpe.4413
   Wolpaw JR, 2007, J PHYSIOL-LONDON, V579, P613, DOI 10.1113/jphysiol.2006.125948
   Zabala J., 1995, FLOR ASS TECHN IMP C
NR 49
TC 21
Z9 22
U1 1
U2 19
PU FRONTIERS MEDIA SA
PI LAUSANNE
PA AVENUE DU TRIBUNAL FEDERAL 34, LAUSANNE, CH-1015, SWITZERLAND
SN 1662-5161
J9 FRONT HUM NEUROSCI
JI Front. Hum. Neurosci.
PD DEC 3
PY 2020
VL 14
AR 593883
DI 10.3389/fnhum.2020.593883
PG 11
WC Neurosciences; Psychology
WE Science Citation Index Expanded (SCI-EXPANDED); Social Science Citation Index (SSCI)
SC Neurosciences & Neurology; Psychology
GA PF7WV
UT WOS:000599261000001
PM 33343318
OA gold, Green Published
DA 2024-08-06
ER

PT J
AU Vukelic, M
   Gharabaghi, A
AF Vukelic, Mathias
   Gharabaghi, Alireza
TI Oscillatory entrainment of the motor cortical network during motor
   imagery is modulated by the feedback modality
SO NEUROIMAGE
LA English
DT Article
DE Brain self-regulation; Haptic feedback; Proprioceptive feedback;
   Brain-robot interface; Brain-machine interface; Brain-computer
   interface; Beta rhythms; Theta rhythms; Functional connectivity;
   Neurorehabilitation
ID BRAIN-COMPUTER INTERFACE; POSTERIOR PARIETAL CORTEX; MACHINE INTERFACE;
   WORKING-MEMORY; CHRONIC STROKE; EEG; THETA; SYNCHRONIZATION;
   CONNECTIVITY; EXECUTION
AB Neurofeedback of self-regulated brain activity in circumscribed cortical regions is used as a novel strategy to facilitate functional restoration following stroke. Basic knowledge about its impact on motor system oscillations and functional connectivity is however scarce. Specifically, a direct comparison between different feedback modalities and their neural signatures is missing.
   We assessed a neurofeedback training intervention of modulating beta-activity in circumscribed sensorimotor regions by kinesthetic motor imagery (MI). Right-handed healthy participants received two different feedback modalities contingent to their MI-associated brain activity in a cross-over design: (I) visual feedback with a brain-computer interface (BCI) and (II) proprioceptive feedback with a brain-robot interface (BRI) orthosis attached to the right hand. High-density electroencephalography was used to examine the reactivity of the corticalmotor system during the training session of each task by studying both local oscillatory power entrainment and distributed functional connectivity.
   Both feedback modalities activated a distributed functional connectivity network of coherent oscillations. A significantly higher skill and lower variability of self-controlled sensorimotor beta-bandmodulation could, however, be achieved in the BRI condition. This gain in controlling regional motor oscillations was accompanied by functional coupling of remote beta-band and theta-band activity in bilateral fronto-central regions and left parieto-occipital regions, respectively. The functional coupling of coherent theta-band oscillations correlated moreover with the skill of regional beta-modulation thus revealing a motor learning related network.
   Our findings indicate that proprioceptive feedback is more suitable than visual feedback to entrain the motor network architecture during the interplay between motor imagery and feedback processing thus resulting in better volitional control of regional brain activity. Published by Elsevier Inc.
C1 [Gharabaghi, Alireza] Univ Tubingen, Dept Neurosurg, Div Funct & Restorat Neurosurg, D-72076 Tubingen, Germany.
   Univ Tubingen, Dept Neurosurg, Div Translat Neurosurg, D-72076 Tubingen, Germany.
   Univ Tubingen, Werner Reichardt Ctr Integrat Neurosci, Neuroprosthet Res Grp, D-72076 Tubingen, Germany.
C3 Eberhard Karls University of Tubingen; Eberhard Karls University of
   Tubingen; Eberhard Karls University of Tubingen
RP Gharabaghi, A (corresponding author), Univ Tubingen, Dept Neurosurg, Div Funct & Restorat Neurosurg, Otfried Mueller Str 45, D-72076 Tubingen, Germany.
EM mathias.vukelic@cin.uni-tuebingen.de;
   alireza.gharabaghi@uni-tuebingen.de
RI Coish, Elizabeth/AAU-1245-2020
OI Gharabaghi, Alireza/0000-0002-9782-5281; Vukelic,
   Mathias/0000-0003-1593-6963
FU Graduate Training Centre of Neuroscience, International Max Planck
   Research School, Tuebingen, Germany; German Research Council [DFG GH
   94/2-1, DFG EC 307]; Federal Ministry for Education and Research [BFNT
   01GQ0761, BMBF 16SV3783, BMBF 03160064B, BMBF V4UKF014]
FX MV was supported by the Graduate Training Centre of Neuroscience,
   International Max Planck Research School, Tuebingen, Germany. AG was
   supported by grants from the German Research Council [DFG GH 94/2-1, DFG
   EC 307], and from the Federal Ministry for Education and Research [BFNT
   01GQ0761, BMBF 16SV3783, BMBF 03160064B, BMBF V4UKF014].
CR Andersen RA, 1997, ANNU REV NEUROSCI, V20, P303, DOI 10.1146/annurev.neuro.20.1.303
   Andrew C, 1996, ELECTROEN CLIN NEURO, V98, P144, DOI 10.1016/0013-4694(95)00228-6
   Ang Kai Keng, 2014, Front Neuroeng, V7, P30, DOI 10.3389/fneng.2014.00030
   Ang KK, 2011, CLIN EEG NEUROSCI, V42, P253, DOI 10.1177/155005941104200411
   [Anonymous], 2007, EEG SIGNAL PROCESSIN, DOI DOI 10.1002/9780470511923
   Bai O, 2014, NEUROREHABILITATION, V34, P355, DOI 10.3233/NRE-131039
   Bauer R., 2015, FRONT NEUROSCI, V9, P69
   Bauer R, 2015, FRONT BEHAV NEUROSCI, V9, DOI 10.3389/fnbeh.2015.00021
   Bauer R, 2015, NEUROIMAGE, V108, P319, DOI 10.1016/j.neuroimage.2014.12.026
   Beuter A, 2009, CHAOS, V19, DOI 10.1063/1.3127585
   Birbaumer N, 2007, J PHYSIOL-LONDON, V579, P621, DOI 10.1113/jphysiol.2006.125633
   Boe S, 2014, NEUROIMAGE, V101, P159, DOI 10.1016/j.neuroimage.2014.06.066
   Brittain JS, 2014, EUR J NEUROSCI, V39, P1951, DOI 10.1111/ejn.12574
   Brookes MJ, 2011, NEUROIMAGE, V55, P1804, DOI 10.1016/j.neuroimage.2010.10.074
   Buch E, 2008, STROKE, V39, P910, DOI 10.1161/STROKEAHA.107.505313
   Buch ER, 2012, BRAIN, V135, P596, DOI 10.1093/brain/awr331
   Caplan JB, 2003, J NEUROSCI, V23, P4726
   Cruikshank LC, 2012, J NEUROPHYSIOL, V107, P65, DOI 10.1152/jn.00893.2010
   Daly JJ, 2008, LANCET NEUROL, V7, P1032, DOI 10.1016/S1474-4422(08)70223-0
   Davis NJ, 2012, J NEUROSCI, V32, P403, DOI 10.1523/JNEUROSCI.5106-11.2012
   Delorme A, 2004, J NEUROSCI METH, V134, P9, DOI 10.1016/j.jneumeth.2003.10.009
   Desmurget M, 2009, TRENDS COGN SCI, V13, P411, DOI 10.1016/j.tics.2009.08.001
   Dobkin BH, 2004, LANCET NEUROL, V3, P528, DOI 10.1016/S1474-4422(04)00851-8
   Doyon J, 2005, CURR OPIN NEUROBIOL, V15, P161, DOI 10.1016/j.conb.2005.03.004
   Ewald A, 2012, NEUROIMAGE, V60, P476, DOI 10.1016/j.neuroimage.2011.11.084
   Fetz EE, 2007, J PHYSIOL-LONDON, V579, P571, DOI 10.1113/jphysiol.2006.127142
   Feurra M, 2013, J NEUROSCI, V33, P17483, DOI 10.1523/JNEUROSCI.1414-13.2013
   Gandolla M, 2014, NEUROIMAGE, V91, P366, DOI 10.1016/j.neuroimage.2014.01.011
   Gao Q, 2011, NEUROIMAGE, V54, P1280, DOI 10.1016/j.neuroimage.2010.08.071
   Gharabaghi A, 2014, FRONT BEHAV NEUROSCI, V8, DOI 10.3389/fnbeh.2014.00429
   Gharabaghi A, 2014, RESTOR NEUROL NEUROS, V32, P517, DOI 10.3233/RNN-140387
   Gharabaghi A, 2014, FRONT HUM NEUROSCI, V8, DOI 10.3389/fnhum.2014.00122
   Gomez-Rodriguez M, 2011, J NEURAL ENG, V8, DOI 10.1088/1741-2560/8/3/036005
   Halsband U, 2006, J PHYSIOL-PARIS, V99, P414, DOI 10.1016/j.jphysparis.2006.03.007
   Hardwick RM, 2013, NEUROIMAGE, V67, P283, DOI 10.1016/j.neuroimage.2012.11.020
   Hipp JF, 2011, NEURON, V69, P387, DOI 10.1016/j.neuron.2010.12.027
   Kaplan R, 2012, PLOS BIOL, V10, DOI 10.1371/journal.pbio.1001267
   Kelly AMC, 2005, CEREB CORTEX, V15, P1089, DOI 10.1093/cercor/bhi005
   Kilavik BE, 2013, EXP NEUROL, V245, P15, DOI 10.1016/j.expneurol.2012.09.014
   Lemm S, 2009, PLOS COMPUT BIOL, V5, DOI 10.1371/journal.pcbi.1000453
   Lloyd D, 2006, J NEUROPHYSIOL, V95, P205, DOI 10.1152/jn.00614.2005
   Maris E, 2007, J NEUROSCI METH, V163, P161, DOI 10.1016/j.jneumeth.2007.02.011
   McFarland DJ, 2008, J NEURAL ENG, V5, P155, DOI 10.1088/1741-2560/5/2/006
   McFarland DJ, 2000, BRAIN TOPOGR, V12, P177, DOI 10.1023/A:1023437823106
   Miller KJ, 2012, PLOS COMPUT BIOL, V8, DOI 10.1371/journal.pcbi.1002655
   Miller KJ, 2010, P NATL ACAD SCI USA, V107, P4430, DOI 10.1073/pnas.0913697107
   Neuper C, 2005, COGNITIVE BRAIN RES, V25, P668, DOI 10.1016/j.cogbrainres.2005.08.014
   Nolte G, 2004, CLIN NEUROPHYSIOL, V115, P2292, DOI 10.1016/j.clinph.2004.04.029
   Notturno F, 2014, HUM BRAIN MAPP, V35, P2220, DOI 10.1002/hbm.22322
   Nunez P. L., 2005, Electric fields of the brain: The neurophysics of eeg
   OLDFIELD RC, 1971, NEUROPSYCHOLOGIA, V9, P97, DOI 10.1016/0028-3932(71)90067-4
   Oostenveld R, 2011, COMPUT INTEL NEUROSC, V2011, DOI 10.1155/2011/156869
   Osipova D, 2006, J NEUROSCI, V26, P7523, DOI 10.1523/JNEUROSCI.1948-06.2006
   Perfetti B, 2011, J NEUROSCI, V31, P14810, DOI 10.1523/JNEUROSCI.1319-11.2011
   Pfurtscheller G, 2009, CLIN NEUROPHYSIOL, V120, P24, DOI 10.1016/j.clinph.2008.09.027
   Pfurtscheller G, 1999, CLIN NEUROPHYSIOL, V110, P1842, DOI 10.1016/S1388-2457(99)00141-8
   Polanía R, 2012, CURR BIOL, V22, P1314, DOI 10.1016/j.cub.2012.05.021
   Pollok B, 2014, NEUROSCIENCE, V275, P47, DOI 10.1016/j.neuroscience.2014.06.008
   Prasad G, 2010, J NEUROENG REHABIL, V7, DOI 10.1186/1743-0003-7-60
   Ramos-Murguialday A, 2013, ANN NEUROL, V74, P100, DOI 10.1002/ana.23879
   Rawle CJ, 2012, FRONT HUM NEUROSCI, V6, DOI 10.3389/fnhum.2012.00138
   Riddle CN, 2005, J PHYSIOL-LONDON, V566, P625, DOI 10.1113/jphysiol.2005.089607
   ROSENBERG JR, 1989, PROG BIOPHYS MOL BIO, V53, P1, DOI 10.1016/0079-6107(89)90004-7
   Rossiter HE, 2014, J NEUROPHYSIOL, V112, P2053, DOI 10.1152/jn.00345.2014
   Ruiz MH, 2014, NEUROIMAGE, V85, P779, DOI 10.1016/j.neuroimage.2013.05.085
   Sauseng P, 2010, NEUROSCI BIOBEHAV R, V34, P1015, DOI 10.1016/j.neubiorev.2009.12.006
   Schalk G, 2004, IEEE T BIO-MED ENG, V51, P1034, DOI 10.1109/TBME.2004.827072
   Schulz H., 2013, CEREB CORTEX
   Shindo K, 2011, J REHABIL MED, V43, P951, DOI 10.2340/16501977-0859
   Solis-Escalante T, 2012, CLIN NEUROPHYSIOL, V123, P1182, DOI 10.1016/j.clinph.2012.01.013
   Suminski AJ, 2010, J NEUROSCI, V30, P16777, DOI 10.1523/JNEUROSCI.3967-10.2010
   Szameitat AJ, 2012, NEUROIMAGE, V62, P266, DOI 10.1016/j.neuroimage.2012.05.009
   Takemi M, 2013, IEEE ENG MED BIO, P281, DOI 10.1109/EMBC.2013.6609492
   Takemi M, 2013, J NEUROPHYSIOL, V110, P1158, DOI 10.1152/jn.01092.2012
   Vukelic M, 2014, NEUROIMAGE, V87, P147, DOI 10.1016/j.neuroimage.2013.10.003
   Wander JD, 2013, P NATL ACAD SCI USA, V110, P10818, DOI 10.1073/pnas.1221127110
   Witham CL, 2011, J PHYSIOL-LONDON, V589, P3789, DOI 10.1113/jphysiol.2011.211045
   Wolpaw JR, 2007, J PHYSIOL-LONDON, V579, P613, DOI 10.1113/jphysiol.2006.125948
   Wu J, 2014, NEUROIMAGE, V91, P84, DOI 10.1016/j.neuroimage.2014.01.026
NR 79
TC 68
Z9 71
U1 2
U2 63
PU ACADEMIC PRESS INC ELSEVIER SCIENCE
PI SAN DIEGO
PA 525 B ST, STE 1900, SAN DIEGO, CA 92101-4495 USA
SN 1053-8119
EI 1095-9572
J9 NEUROIMAGE
JI Neuroimage
PD MAY 1
PY 2015
VL 111
BP 1
EP 11
DI 10.1016/j.neuroimage.2015.01.058
PG 11
WC Neurosciences; Neuroimaging; Radiology, Nuclear Medicine & Medical
   Imaging
WE Science Citation Index Expanded (SCI-EXPANDED)
SC Neurosciences & Neurology; Radiology, Nuclear Medicine & Medical Imaging
GA CF0HO
UT WOS:000352224100001
PM 25665968
DA 2024-08-06
ER

PT J
AU Xie, P
   Wang, ZH
   Li, ZY
   Wang, Y
   Wang, NW
   Liang, ZH
   Wang, J
   Chen, XL
AF Xie, Ping
   Wang, Zihao
   Li, Zengyong
   Wang, Ying
   Wang, Nianwen
   Liang, Zhenhu
   Wang, Juan
   Chen, Xiaoling
TI Research on Rehabilitation Training Strategies Using Multimodal Virtual
   Scene Stimulation
SO FRONTIERS IN AGING NEUROSCIENCE
LA English
DT Article
DE brain-computer interface; motor imagery; virtual reality; neural
   activation; virtual rehabilitation
ID BRAIN-COMPUTER INTERFACE; MOTOR IMAGERY; SELECTION
AB It is difficult for stroke patients with flaccid paralysis to receive passive rehabilitation training. Therefore, virtual rehabilitation technology that integrates the motor imagery brain-computer interface and virtual reality technology has been applied to the field of stroke rehabilitation and has evolved into a physical rehabilitation training method. This virtual rehabilitation technology can enhance the initiative and adaptability of patient rehabilitation. To maximize the deep activation of the subjects motor nerves and accelerate the remodeling mechanism of motor nerve function, this study designed a brain-computer interface rehabilitation training strategy using different virtual scenes, including static scenes, dynamic scenes, and VR scenes. Including static scenes, dynamic scenes, and VR scenes. We compared and analyzed the degree of neural activation and the recognition rate of motor imagery in stroke patients after motor imagery training using stimulation of different virtual scenes, The results show that under the three scenarios, The order of degree of neural activation and the recognition rate of motor imagery from high to low is: VR scenes, dynamic scenes, static scenes. This paper provided the research basis for a virtual rehabilitation strategy that could integrate the motor imagery brain-computer interface and virtual reality technology.
C1 [Xie, Ping; Wang, Zihao; Wang, Ying; Wang, Nianwen; Liang, Zhenhu; Wang, Juan; Chen, Xiaoling] Yanshan Univ, Inst Elect Engn, Key Lab Measurement Technol & Instrumentat Hebei P, Qinhuangdao, Peoples R China.
   [Li, Zengyong] Natl Res Ctr Rehabil Tech Aids, Beijing, Peoples R China.
C3 Yanshan University
RP Chen, XL (corresponding author), Yanshan Univ, Inst Elect Engn, Key Lab Measurement Technol & Instrumentat Hebei P, Qinhuangdao, Peoples R China.
EM xlchen@ysu.edu.cn
RI wang, juanjuan/GYV-5540-2022; li, zengyong/B-7760-2014
CR Bagarinao E, 2020, FRONT NEUROSCI-SWITZ, V14, DOI 10.3389/fnins.2020.00623
   Barsotti M, 2015, INT C REHAB ROBOT, P49, DOI 10.1109/ICORR.2015.7281174
   Bayliss JD, 2000, IEEE T REHABIL ENG, V8, P188, DOI 10.1109/86.847811
   Benitez-Andonegui A, 2020, FRONT NEUROSCI-SWITZ, V14, DOI 10.3389/fnins.2020.00346
   Birbaumer N, 2006, PROG BRAIN RES, V159, P369, DOI 10.1016/S0079-6123(06)59024-7
   Clark E., 2019, HCI INT 2019 POSTERS, DOI [10.1088/1741-2552/aae4b8, DOI 10.1088/1741-2552/AAE4B8]
   de Vries S, 2007, J REHABIL MED, V39, P5, DOI 10.2340/16501977-0020
   Dodd KC, 2017, FRONT HUM NEUROSCI, V11, DOI 10.3389/fnhum.2017.00469
   Fumanal-Idocin J, 2022, IEEE T FUZZY SYST, V30, P2706, DOI 10.1109/TFUZZ.2021.3092824
   Gomez-Pilar J, 2016, MED BIOL ENG COMPUT, V54, P1655, DOI 10.1007/s11517-016-1454-4
   Guger C., 2017, ARCH PHYS MED REHAB, V98, pe24, DOI [10.1016/j.apmr.2017.08.074, DOI 10.1016/J.APMR.2017.08.074]
   Li FL, 2019, INT J NEURAL SYST, V29, DOI 10.1142/S0129065718500168
   Li Y, 2021, IEEE ACCESS, V9, P6201, DOI 10.1109/ACCESS.2020.3048683
   [任宇鹏 Lin Yupeng], 2004, [中国康复医学杂志, Chinese Journal of Rehabilitation Medicine], V19, P330
   Mattia D., 2012, Towards practical brain computer interfaces, DOI [10.1007/978-3-642-29746-5_7, DOI 10.1007/978-3-642-29746-5_7]
   Moctezuma LA, 2020, FRONT NEUROSCI-SWITZ, V14, DOI 10.3389/fnins.2020.00593
   Pfurtscheller G, 2001, P IEEE, V89, P1123, DOI 10.1109/5.939829
   Pfurtscheller G, 1997, NEUROSCI LETT, V239, P65, DOI 10.1016/S0304-3940(97)00889-6
   Remsik A, 2016, EXPERT REV MED DEVIC, V13, P445, DOI 10.1080/17434440.2016.1174572
   Ren SX, 2020, IEEE T NEUR SYS REH, V28, P1846, DOI 10.1109/TNSRE.2020.3001990
   Takenaka Y, 2021, EUR J NEUROSCI, V54, P6123, DOI 10.1111/ejn.15404
   Varsehi H, 2021, NEURAL NETWORKS, V133, P193, DOI 10.1016/j.neunet.2020.11.002
   Velasquez-Martinez LF, 2020, FRONT NEUROSCI-SWITZ, V14, DOI 10.3389/fnins.2020.00714
   Vidaurre C, 2020, FRONT NEUROSCI-SWITZ, V14, DOI 10.3389/fnins.2020.575081
   Vourvopoulos A, 2015, 2015 INTERNATIONAL CONFERENCE ON VIRTUAL REHABILITATION PROCEEDINGS (ICVR), P228, DOI 10.1109/ICVR.2015.7358592
   Wolpaw JR, 2002, CLIN NEUROPHYSIOL, V113, P767, DOI 10.1016/S1388-2457(02)00057-3
   Xiao XL, 2021, FRONT NEUROSCI-SWITZ, V15, DOI 10.3389/fnins.2021.655599
   Xu Baolei, 2013, Applied Mechanics and Materials, V385-386, P1443, DOI 10.4028/www.scientific.net/AMM.385-386.1443
   Xu Xin, 2017, Journal of Nanjing University of Posts and Telecommunications (Natural Science Edition), V37, P18, DOI 10.14132/j.cnki.1673-5439.2017.06.003
   [杨帮华 Yang Banghua], 2012, [仪器仪表学报, Chinese Journal of Scientific Instrument], V33, P2560
NR 30
TC 5
Z9 5
U1 15
U2 75
PU FRONTIERS MEDIA SA
PI LAUSANNE
PA AVENUE DU TRIBUNAL FEDERAL 34, LAUSANNE, CH-1015, SWITZERLAND
SN 1663-4365
J9 FRONT AGING NEUROSCI
JI Front. Aging Neurosci.
PD JUN 30
PY 2022
VL 14
AR 892178
DI 10.3389/fnagi.2022.892178
PG 10
WC Geriatrics & Gerontology; Neurosciences
WE Science Citation Index Expanded (SCI-EXPANDED)
SC Geriatrics & Gerontology; Neurosciences & Neurology
GA 3B6CT
UT WOS:000828027200001
PM 35847664
OA Green Published, gold
DA 2024-08-06
ER

PT J
AU Tsu, AP
   Burish, MJ
   GodLove, J
   Ganguly, K
AF Tsu, Adelyn P.
   Burish, Mark J.
   GodLove, Jason
   Ganguly, Karunesh
TI Cortical neuroprosthetics from a clinical perspective
SO NEUROBIOLOGY OF DISEASE
LA English
DT Review
ID BRAIN-COMPUTER INTERFACE; ELECTROCORTICOGRAPHIC SPECTRAL-ANALYSIS; HUMAN
   SENSORIMOTOR CORTEX; PROSTHETIC DEVICES; MACHINE INTERFACE; ARM;
   SIGNALS; COMMUNICATION; STIMULATION; REPRESENTATION
AB Recent pilot clinical studies have demonstrated that subjects with severe disorders of movement and communication can exert direct neural control over assistive devices using invasive Brain-Machine Interface (BMI) technology, also referred to as 'cortical neuroprosthetics'. These important proof-of-principle studies have generated great interest among those with disability and clinicians who provide general medical, neurological and/or rehabilitative care. Taking into account the perspective of providers who may be unfamiliar with the field, we first review the clinical goals and fundamentals of invasive BMI technology, and then briefly summarize the vast body of basic science research demonstrating its feasibility. We emphasize recent translational progress in the target clinical populations and discuss translational challenges and future directions. Published by Elsevier Inc.
C1 [Tsu, Adelyn P.; GodLove, Jason; Ganguly, Karunesh] San Francisco VA Med Ctr, Neurol & Rehabil Serv, San Francisco, CA USA.
   [Burish, Mark J.; GodLove, Jason; Ganguly, Karunesh] Univ Calif San Francisco, Dept Neurol, San Francisco, CA 94143 USA.
   [Ganguly, Karunesh] Univ Calif San Francisco, Ctr Neural Engn & Prosthet, San Francisco, CA 94143 USA.
   [Ganguly, Karunesh] Univ Calif Berkeley, Berkeley, CA 94720 USA.
C3 US Department of Veterans Affairs; Veterans Health Administration (VHA);
   San Francisco VA Medical Center; University of California System;
   University of California San Francisco; University of California System;
   University of California San Francisco; University of California System;
   University of California Berkeley
RP Ganguly, K (corresponding author), 1700 Owens St, San Francisco, CA 94158 USA.
EM karunesh.ganguly@ucsf.edu
RI Burish, Mark/ABB-8057-2020
OI Ganguly, Karunesh/0000-0002-2570-9943
FU Office of Academic Affairs at the Department of Veterans Affairs; Doris
   Duke Charitable Foundation [2013101]; UCSF Department of Neurology;
   NCIRE; Burroughs Wellcome Fund [1000985]
FX This work was supported by a fellowship award to Adelyn Tsu from the
   Office of Academic Affairs at the Department of Veterans Affairs. This
   work was also supported by Grant 2013101 from the Doris Duke Charitable
   Foundation and start-up funds from the UCSF Department of Neurology and
   NCIRE. Karunesh Ganguly, M.D., Ph.D., also holds a Career Award for
   Medical Scientists from the Burroughs Wellcome Fund (1000985).
CR Andersen RA, 2010, ANNU REV PSYCHOL, V61, P169, DOI 10.1146/annurev.psych.093008.100503
   Anderson KD, 2004, J NEUROTRAUM, V21, P1371, DOI 10.1089/neu.2004.21.1371
   Anderson NR, 2012, EXP BRAIN RES, V223, P1, DOI 10.1007/s00221-012-3226-1
   Awan NR, 2009, NEUROSURG FOCUS, V27, DOI 10.3171/2009.4.FOCUS0982
   Bacher D, 2015, NEUROREHAB NEURAL RE, V29, P462, DOI 10.1177/1545968314554624
   Bensmaia SJ, 2014, NAT REV NEUROSCI, V15, P313, DOI 10.1038/nrn3724
   Birbaumer N, 1999, NATURE, V398, P297, DOI 10.1038/18581
   Bishop W, 2014, J NEURAL ENG, V11, DOI 10.1088/1741-2560/11/2/026001
   Brumberg JS, 2011, FRONT NEUROSCI-SWITZ, V5, DOI 10.3389/fnins.2011.00065
   Bullock Ian M, 2011, IEEE Int Conf Rehabil Robot, V2011, P5975408, DOI 10.1109/ICORR.2011.5975408
   Buzsáki G, 2010, NEURON, V68, P362, DOI 10.1016/j.neuron.2010.09.023
   Carmena JM, 2003, PLOS BIOL, V1, P193, DOI 10.1371/journal.pbio.0000042
   Chang EF, 2010, NAT NEUROSCI, V13, P1428, DOI 10.1038/nn.2641
   Chao Zenas C, 2010, Front Neuroeng, V3, P3, DOI 10.3389/fneng.2010.00003
   Chapin JK, 1999, NAT NEUROSCI, V2, P664, DOI 10.1038/10223
   Chestek CA, 2009, IEEE ENG MED BIO, P3369, DOI 10.1109/IEMBS.2009.5332822
   Clark GM, 2013, JAMA-J AM MED ASSOC, V310, P1225, DOI 10.1001/jama.2013.278142
   Cogan GB, 2014, NATURE, V507, P94, DOI 10.1038/nature12935
   Collinger JL, 2013, LANCET, V381, P557, DOI 10.1016/S0140-6736(12)61816-9
   Collinger JL, 2013, J REHABIL RES DEV, V50, P145, DOI 10.1682/JRRD.2011.11.0213
   Cornwell AS, 2012, J REHABIL RES DEV, V49, P395, DOI 10.1682/JRRD.2011.03.0040
   CRDF, 2009, PAR SPIN CORD INJ US
   Crone NE, 1998, BRAIN, V121, P2271, DOI 10.1093/brain/121.12.2271
   Crone NE, 1998, BRAIN, V121, P2301, DOI 10.1093/brain/121.12.2301
   Dadarlat MC, 2015, NAT NEUROSCI, V18, P138, DOI 10.1038/nn.3883
   Donoghue JP, 2008, NEURON, V60, P511, DOI 10.1016/j.neuron.2008.10.037
   ELBERT T, 1980, ELECTROEN CLIN NEURO, V48, P293, DOI 10.1016/0013-4694(80)90265-5
   ELLIOTT JM, 1984, DEV MED CHILD NEUROL, V26, P283, DOI 10.1111/j.1469-8749.1984.tb04445.x
   Ethier C, 2015, CURR OPIN NEUROBIOL, V33, P95, DOI 10.1016/j.conb.2015.03.007
   Ethier C, 2012, NATURE, V485, P368, DOI 10.1038/nature10987
   FETZ E, 1972, BRAIN RES, V40, P19, DOI 10.1016/0006-8993(72)90100-X
   Fetz EE, 2007, J PHYSIOL-LONDON, V579, P571, DOI 10.1113/jphysiol.2006.127142
   FETZ EE, 1969, SCIENCE, V163, P955, DOI 10.1126/science.163.3870.955
   Fifer MS, 2011, IEEE ENG MED BIO, P4584, DOI 10.1109/IEMBS.2011.6091135
   Flint RD, 2014, NEUROIMAGE, V101, P695, DOI 10.1016/j.neuroimage.2014.07.049
   Flint RD, 2013, J NEURAL ENG, V10, DOI 10.1088/1741-2560/10/5/056005
   Ganguly K, 2010, J MOTOR BEHAV, V42, P355, DOI 10.1080/00222895.2010.526457
   Ganguly K, 2009, J NEUROSCI, V29, P12948, DOI 10.1523/JNEUROSCI.2471-09.2009
   Ganguly K, 2009, PLOS BIOL, V7, DOI 10.1371/journal.pbio.1000153
   GEORGOPOULOS AP, 1991, ANNU REV NEUROSCI, V14, P361, DOI 10.1146/annurev.ne.14.030191.002045
   Gilja V, 2012, NAT NEUROSCI, V15, P1752, DOI 10.1038/nn.3265
   Green AM, 2011, TRENDS NEUROSCI, V34, P61, DOI 10.1016/j.tins.2010.11.003
   Guenther FH, 2009, PLOS ONE, V4, DOI 10.1371/journal.pone.0008218
   Hatsopoulos NG, 1998, P NATL ACAD SCI USA, V95, P15706, DOI 10.1073/pnas.95.26.15706
   Hochberg LR, 2006, IEEE ENG MED BIOL, V25, P32, DOI 10.1109/MEMB.2006.1705745
   Hochberg LR, 2006, NATURE, V442, P164, DOI 10.1038/nature04970
   Hochberg LR, 2012, NATURE, V485, P372, DOI 10.1038/nature11076
   Homer ML, 2013, ANNU REV BIOMED ENG, V15, P383, DOI 10.1146/annurev-bioeng-071910-124640
   Huggins J.E., 2015, ARCH PHYS MED REHAB, V96, pe1
   Huggins JE, 2011, AMYOTROPH LATERAL SC, V12, P318, DOI 10.3109/17482968.2011.572978
   Kennedy PR, 2000, IEEE T REHABIL ENG, V8, P198, DOI 10.1109/86.847815
   Kennedy PR, 1998, NEUROREPORT, V9, P1707, DOI 10.1097/00001756-199806010-00007
   KENNEDY PR, 1994, NEUROLOGY, V44, P366, DOI 10.1212/WNL.44.2.366-a
   Kral A, 2012, TRENDS NEUROSCI, V35, P111, DOI 10.1016/j.tins.2011.09.004
   Kübler A, 2001, PSYCHOL BULL, V127, P358, DOI 10.1037//0033-2909.127.3.358
   Kyberd PJ, 2011, PROSTHET ORTHOT INT, V35, P234, DOI 10.1177/0309364611409099
   Leeb R, 2013, ARTIF INTELL MED, V59, P121, DOI 10.1016/j.artmed.2013.08.004
   LEMON R, 1988, TRENDS NEUROSCI, V11, P501, DOI 10.1016/0166-2236(88)90012-4
   Leuthardt EC, 2006, NEUROSURGERY, V59, P1, DOI 10.1227/01.NEU.0000221506.06947.AC
   Leuthardt EC, 2004, J NEURAL ENG, V1, P63, DOI 10.1088/1741-2560/1/2/001
   Malik R, 2014, SEMIN NEUROL, V34, P534, DOI 10.1055/s-0034-1396007
   McGie SC, 2013, IEEE PULSE, V4, P28, DOI 10.1109/MPUL.2012.2228810
   MERZENICH MM, 1980, ANN BIOMED ENG, V8, P361, DOI 10.1007/BF02363439
   Millán JD, 2010, IEEE ENG MED BIOL, V29, P16, DOI 10.1109/MEMB.2009.935475
   Miller KJ, 2009, J NEUROSCI, V29, P3132, DOI 10.1523/JNEUROSCI.5506-08.2009
   Miller KJ, 2007, J NEUROSCI, V27, P2424, DOI 10.1523/JNEUROSCI.3886-06.2007
   Monti MM, 2010, NEW ENGL J MED, V362, P579, DOI 10.1056/NEJMoa0905370
   Moritz CT, 2008, NATURE, V456, P639, DOI 10.1038/nature07418
   Morrell MJ, 2011, NEUROLOGY, V77, P1295, DOI 10.1212/WNL.0b013e3182302056
   Moxon KA, 2015, NEURON, V86, P55, DOI 10.1016/j.neuron.2015.03.036
   Mugler EM, 2014, J NEURAL ENG, V11, DOI 10.1088/1741-2560/11/3/035015
   Musallam S, 2004, SCIENCE, V305, P258, DOI 10.1126/science.1097938
   Nicolelis MAL, 2009, NAT REV NEUROSCI, V10, P530, DOI 10.1038/nrn2653
   Nijboer F, 2008, CLIN NEUROPHYSIOL, V119, P1909, DOI 10.1016/j.clinph.2008.03.034
   O'Doherty JE, 2011, NATURE, V479, P228, DOI 10.1038/nature10489
   Obeso JA, 2001, NEW ENGL J MED, V345, P956, DOI 10.1056/nejmoa000827
   Olanow CW, 2002, EUR J NEUROL, V9, P31, DOI 10.1046/j.1468-1331.9.s3.4.x
   Pasley BN, 2012, PLOS BIOL, V10, DOI 10.1371/journal.pbio.1001251
   Pei XM, 2011, J NEURAL ENG, V8, DOI 10.1088/1741-2560/8/4/046028
   Perlmutter JS, 2006, ANNU REV NEUROSCI, V29, P229, DOI 10.1146/annurev.neuro.29.051605.112824
   Resnik L, 2014, DISABIL REHABIL-ASSI, V9, P318, DOI 10.3109/17483107.2013.822024
   Resnik L, 2012, ARCH PHYS MED REHAB, V93, P710, DOI 10.1016/j.apmr.2011.11.010
   Riehle A, 2005, FRON NEUROS, P213
   Rouse AG, 2013, J NEUROSCI, V33, P1326, DOI 10.1523/JNEUROSCI.0271-12.2013
   Sanchez Justin C, 2006, Conf Proc IEEE Eng Med Biol Soc, V2006, P5468
   Santhanam G, 2006, NATURE, V442, P195, DOI 10.1038/nature04968
   Schalk G, 2008, J NEURAL ENG, V5, P75, DOI 10.1088/1741-2560/5/1/008
   SCHMIDT EM, 1980, ANN BIOMED ENG, V8, P339, DOI 10.1007/BF02363437
   Schultz AE, 2007, J REHABIL RES DEV, V44, P483, DOI 10.1682/JRRD.2006.08.0087
   Schwartz AB, 2004, ANNU REV NEUROSCI, V27, P487, DOI 10.1146/annurev.neuro.27.070203.144233
   Sellers EW, 2010, AMYOTROPH LATERAL SC, V11, P449, DOI 10.3109/17482961003777470
   Selzer M., 2014, TXB NEURAL REPAIR RE
   Serruya MD, 2002, NATURE, V416, P141, DOI 10.1038/416141a
   Shenoy KV, 2014, NEURON, V84, P665, DOI 10.1016/j.neuron.2014.08.038
   Silvoni S, 2011, CLIN EEG NEUROSCI, V42, P245, DOI 10.1177/155005941104200410
   Slutzky MW, 2011, J NEURAL ENG, V8, DOI 10.1088/1741-2560/8/3/036013
   Spataro R, 2014, ACTA NEUROL SCAND, V130, P40, DOI 10.1111/ane.12214
   Suminski AJ, 2010, J NEUROSCI, V30, P16777, DOI 10.1523/JNEUROSCI.3967-10.2010
   Suminski AJ, 2009, NEURAL NETWORKS, V22, P1224, DOI 10.1016/j.neunet.2009.05.006
   Suner S, 2005, IEEE T NEUR SYS REH, V13, P524, DOI 10.1109/TNSRE.2005.857687
   Taylor DM, 2002, SCIENCE, V296, P1829, DOI 10.1126/science.1070291
   Vansteensel MJ, 2010, ANN NEUROL, V67, P809, DOI 10.1002/ana.21985
   Velliste M, 2008, NATURE, V453, P1098, DOI 10.1038/nature06996
   Wang W, 2013, PLOS ONE, V8, DOI 10.1371/journal.pone.0055344
   Weaver FM, 2009, JAMA-J AM MED ASSOC, V301, P63, DOI 10.1001/jama.2008.929
   Weber DJ, 2007, J NEURAL ENG, V4, pS168, DOI 10.1088/1741-2560/4/3/S04
   Wessberg J, 2000, NATURE, V408, P361, DOI 10.1038/35042582
   Wolpaw JR, 2002, CLIN NEUROPHYSIOL, V113, P767, DOI 10.1016/S1388-2457(02)00057-3
   Yanagisawa T, 2012, ANN NEUROL, V71, P353, DOI 10.1002/ana.22613
NR 109
TC 9
Z9 12
U1 0
U2 16
PU ACADEMIC PRESS INC ELSEVIER SCIENCE
PI SAN DIEGO
PA 525 B ST, STE 1900, SAN DIEGO, CA 92101-4495 USA
SN 0969-9961
EI 1095-953X
J9 NEUROBIOL DIS
JI Neurobiol. Dis.
PD NOV
PY 2015
VL 83
BP 154
EP 160
DI 10.1016/j.nbd.2015.07.015
PG 7
WC Neurosciences
WE Science Citation Index Expanded (SCI-EXPANDED)
SC Neurosciences & Neurology
GA CY2HS
UT WOS:000366230000015
PM 26253606
OA Green Accepted, Green Submitted
DA 2024-08-06
ER

PT J
AU Pan, JH
   Xie, QY
   Qin, PM
   Chen, Y
   He, YB
   Huang, HY
   Wang, F
   Ni, XX
   Cichocki, ARZ
   Yu, RH
   Li, YQ
AF Pan, Jiahui
   Xie, Qiuyou
   Qin, Pengmin
   Chen, Yan
   He, Yanbin
   Huang, Haiyun
   Wang, Fei
   Ni, Xiaoxiao
   Cichocki, Andrzej
   Yu, Ronghao
   Li, Yuanqing
TI Prognosis for patients with cognitive motor dissociation identified by
   brain-computer interface
SO BRAIN
LA English
DT Article
DE cognitive motor dissociation; brain-computer interface; disorders of
   consciousness; prognosis; unresponsive wakefulness syndrome
ID BEDSIDE DETECTION; DETECTING AWARENESS; PREDICT RECOVERY; DISORDERS;
   CONSCIOUSNESS; EEG; STATE; INJURY; BCI
AB Cognitive motor dissociation describes a subset of patients with disorders of consciousness who show neuroimaging evidence of consciousness but no detectable command-following behaviours. Although essential for family counselling, decision-making, and the design of rehabilitation programmes, the prognosis for patients with cognitive motor dissociation remains under-investigated. The current study included 78 patients with disorders of consciousness who showed no detectable command-following behaviours. These patients included 45 patients with unresponsive wakefulness syndrome and 33 patients in a minimally conscious state, as diagnosed using the Coma Recovery Scale-Revised. Each patient underwent an EEG-based brain-computer interface experiment, in which he or she was instructed to perform an item-selection task (i.e. select a photograph or a number from two candidates). Patients who achieved statistically significant brain-computer interface accuracies were identified as cognitive motor dissociation. Two evaluations using the Coma Recovery Scale-Revised, one before the experiment and the other 3 months later, were carried out to measure the patients' behavioural improvements. Among the 78 patients with disorders of consciousness, our results showed that within the unresponsive wakefulness syndrome patient group, 15 of 18 patients with cognitive motor dissociation (83.33%) regained consciousness, while only five of the other 27 unresponsive wakefulness syndrome patients without significant brain-computer interface accuracies (18.52%) regained consciousness. Furthermore, within the minimally conscious state patient group, 14 of 16 patients with cognitive motor dissociation (87.5%) showed improvements in their Coma Recovery Scale-Revised scores, whereas only four of the other 17 minimally conscious state patients without significant brain-computer interface accuracies (23.53%) had improved Coma Recovery Scale-Revised scores. Our results suggest that patients with cognitive motor dissociation have a better outcome than other patients. Our findings extend current knowledge of the prognosis for patients with cognitive motor dissociation and have important implications for brain-computer interface-based clinical diagnosis and prognosis for patients with disorders of consciousness.
C1 [Pan, Jiahui; Huang, Haiyun; Wang, Fei; Li, Yuanqing] South China Univ Technol, Ctr Brain Comp Interfaces & Brain Informat Proc, Guangzhou 510640, Peoples R China.
   [Pan, Jiahui; Wang, Fei] South China Normal Univ, Sch Software, Guangzhou, Peoples R China.
   [Xie, Qiuyou] Southern Med Univ, Zhujiang Hosp, Dept Rehabil Med, Guangzhou, Peoples R China.
   [Xie, Qiuyou; Chen, Yan; He, Yanbin; Ni, Xiaoxiao; Yu, Ronghao] Guangzhou Gen Hosp Guangzhou Mil Command, Ctr Hyperbar Oxygen & Neurorehabil, Guangzhou, Peoples R China.
   [Qin, Pengmin] South China Normal Univ, Ctr Studies Psychol Applicat, Sch Psychol, Guangdong Key Lab Mental Hlth & Cognit Sci, Guangzhou, Peoples R China.
   [He, Yanbin] Guangdong Work Injury Rehabil Hosp, Dept Traumat Brain Injury Rehabil & Severe Rehabi, Guangzhou, Peoples R China.
   [Cichocki, Andrzej] Skolkovo Inst Sci & Technol Skoltech, Moscow 143026, Russia.
   [Cichocki, Andrzej] Nicolaus Copernicus Univ UMK, PL-87100 Torun, Poland.
C3 South China University of Technology; South China Normal University;
   Southern Medical University - China; Southern Theater Command General
   Hospital; South China Normal University; Skolkovo Institute of Science &
   Technology; Nicolaus Copernicus University
RP Li, YQ (corresponding author), South China Univ Technol, Ctr Brain Comp Interfaces & Brain Informat Proc, Guangzhou 510640, Peoples R China.; Yu, RH (corresponding author), Guangzhou Gen Hosp Guangzhou Mil Command, Ctr Hyperbar Oxygen & Neurorehabil, Guangzhou, Peoples R China.
EM gesund@21cn.com; auyqli@scut.edu.cn
RI you, xie qiu/JAD-1630-2023; Pan, Jiahui/ADI-3371-2022; Ni,
   Xiaoxiao/KJL-5683-2024
OI Pan, Jiahui/0000-0002-7576-6743; 
FU National Key Research and Development Program of China [2017YFB1002505];
   National Natural Science Foundation [61633010, 31771249, 61876067];
   Guangdong Natural Science Foundation [2014A030312005, 2019A1515011375];
   Key R&D Program of Guangdong Province, China [2018B030339001]
FX This work was supported in part by the National Key Research and
   Development Program of China under Grant 2017YFB1002505, in part by the
   National Natural Science Foundation under Grants 61633010, 31771249, and
   61876067, in part by the Guangdong Natural Science Foundation under
   Grants 2014A030312005 and 2019A1515011375, and in part by the Key R&D
   Program of Guangdong Province, China under Grant 2018B030339001.
CR Allison B, 2010, IEEE T NEUR SYS REH, V18, P107, DOI 10.1109/TNSRE.2009.2039495
   Bagnato S, 2016, EPILEPSY BEHAV, V56, P83, DOI 10.1016/j.yebeh.2015.12.012
   Bagnato S, 2015, CLIN NEUROPHYSIOL, V126, P959, DOI 10.1016/j.clinph.2014.08.005
   Bardin JC, 2011, BRAIN, V134, P769, DOI 10.1093/brain/awr005
   Benjamini Y, 2001, ANN STAT, V29, P1165
   Bernat E, 2001, CLIN NEUROPHYSIOL, V112, P159, DOI 10.1016/S1388-2457(00)00445-4
   Boly M, 2018, BRAIN, V141, P1239, DOI 10.1093/brain/awy080
   Brunner P, 2010, J NEURAL ENG, V7, DOI 10.1088/1741-2560/7/5/056013
   Bruno MA, 2011, J NEUROL, V258, P1373, DOI 10.1007/s00415-011-6114-x
   Chae Y, 2012, IEEE T ROBOT, V28, P1131, DOI 10.1109/TRO.2012.2201310
   Charland-Verville V, 2014, FRONT HUM NEUROSCI, V8, DOI 10.3389/fnhum.2014.01020
   Chatelle C, 2012, BRAIN INJURY, V26, P1510, DOI 10.3109/02699052.2012.698362
   Claassen J, 2019, NEW ENGL J MED, V380, P2497, DOI 10.1056/NEJMoa1812757
   Cruse D, 2011, LANCET, V378, P2088, DOI 10.1016/S0140-6736(11)61224-5
   Curley WH, 2018, BRAIN, V141, P1404, DOI 10.1093/brain/awy070
   Faugeras F, 2018, BRAIN INJURY, V32, P72, DOI 10.1080/02699052.2017.1364421
   Fernández-Espejo D, 2013, NAT REV NEUROSCI, V14, P801, DOI 10.1038/nrn3608
   Forgacs PB, 2014, ANN NEUROL, V76, P869, DOI 10.1002/ana.24283
   Giacino J, 2005, J HEAD TRAUMA REHAB, V20, P30, DOI 10.1097/00001199-200501000-00005
   Giacino JT, 2014, NAT REV NEUROL, V10, P99, DOI 10.1038/nrneurol.2013.279
   Giacino JT, 2004, ARCH PHYS MED REHAB, V85, P2020, DOI 10.1016/j.apmr.2004.02.033
   Gibson RM, 2016, PROG BRAIN RES, V228, P241, DOI 10.1016/bs.pbr.2016.04.003
   Goldfine AM, 2012, LANCET, V379, P1701, DOI 10.1016/S0140-6736(12)60714-4
   Guger C, 2018, FRONT NEUROSCI-SWITZ, V12, DOI 10.3389/fnins.2018.00423
   Guger C, 2009, NEUROSCI LETT, V462, P94, DOI 10.1016/j.neulet.2009.06.045
   Henriques J, 2016, CLIN EEG NEUROSCI, V47, P266, DOI 10.1177/1550059414560397
   Horki P, 2016, J NEUROSCI METH, V270, P165, DOI 10.1016/j.jneumeth.2016.06.015
   Kaper M, 2004, IEEE T BIO-MED ENG, V51, P1073, DOI 10.1109/TBME.2004.826698
   Kavusipur Somaye, 2013, Bull Emerg Trauma, V1, P86
   Lesenfants D, 2014, J NEURAL ENG, V11, DOI 10.1088/1741-2560/11/3/035002
   Li L, 2015, CLIN NEUROPHYSIOL, V126, P1539, DOI 10.1016/j.clinph.2014.10.148
   Logi F, 2011, BRAIN INJURY, V25, P972, DOI 10.3109/02699052.2011.589795
   Lotte F, 2007, J NEURAL ENG, V4, pR1, DOI 10.1088/1741-2560/4/2/R01
   Luauté J, 2015, ANN PHYS REHABIL MED, V58, P29, DOI 10.1016/j.rehab.2014.09.015
   Lulé D, 2013, CLIN NEUROPHYSIOL, V124, P101, DOI 10.1016/j.clinph.2012.04.030
   Monti MM, 2010, NEW ENGL J MED, V362, P579, DOI 10.1056/NEJMoa0905370
   Naci L, 2012, ANN NEUROL, V72, P312, DOI 10.1002/ana.23656
   Noirhomme Q, 2017, NEUROIMAGE, V145, P288, DOI 10.1016/j.neuroimage.2015.12.006
   Owen AM, 2006, SCIENCE, V313, P1402, DOI 10.1126/science.1130197
   Pan JH, 2018, FRONT HUM NEUROSCI, V12, DOI 10.3389/fnhum.2018.00198
   Pan JH, 2013, IEEE T NEUR SYS REH, V21, P435, DOI 10.1109/TNSRE.2013.2253801
   Pokorny C, 2013, ARTIF INTELL MED, V59, P81, DOI 10.1016/j.artmed.2013.07.003
   Qin PM, 2015, ANN NEUROL, V78, P594, DOI 10.1002/ana.24479
   Qin PM, 2015, HUM BRAIN MAPP, V36, P3867, DOI 10.1002/hbm.22883
   Salvaris M, 2009, J NEURAL ENG, V6, DOI 10.1088/1741-2560/6/4/046011
   Schiff ND, 2015, JAMA NEUROL, V72, P1413, DOI 10.1001/jamaneurol.2015.2899
   Schnakers C, 2008, NEUROLOGY, V71, P1614, DOI 10.1212/01.wnl.0000334754.15330.69
   Treder MS, 2011, J NEURAL ENG, V8, DOI 10.1088/1741-2560/8/6/066003
   Varoquaux G, 2017, NEUROIMAGE, V145, P166, DOI 10.1016/j.neuroimage.2016.10.038
   Yin Z, 2016, NEUROCOMPUTING, V174, P643, DOI 10.1016/j.neucom.2015.09.081
NR 50
TC 82
Z9 88
U1 10
U2 71
PU OXFORD UNIV PRESS
PI OXFORD
PA GREAT CLARENDON ST, OXFORD OX2 6DP, ENGLAND
SN 0006-8950
EI 1460-2156
J9 BRAIN
JI Brain
PD APR
PY 2020
VL 143
BP 1177
EP 1189
DI 10.1093/brain/awaa026
PN 4
PG 13
WC Clinical Neurology; Neurosciences
WE Science Citation Index Expanded (SCI-EXPANDED)
SC Neurosciences & Neurology
GA MA2TO
UT WOS:000541770600025
PM 32101603
OA Green Published, hybrid
DA 2024-08-06
ER

PT J
AU Roset, SA
   Gant, K
   Prasad, A
   Sanchez, JC
AF Roset, Scott A.
   Gant, Katie
   Prasad, Abhishek
   Sanchez, Justin C.
TI An adaptive brain actuated system for augmenting rehabilitation
SO FRONTIERS IN NEUROSCIENCE
LA English
DT Article
DE brain-computer interface; error-related potentials; reinforcement
   learning; neurorehabilitation; spinal cord injuries
ID SPINAL-CORD-INJURY; COMPUTER-INTERFACE; SOMATOSENSORY STIMULATION;
   CORTICAL REORGANIZATION; RECOVERY; CLASSIFICATION; STROKE; BCI
AB For people living with paralysis, restoration of hand function remains the top priority because it leads to independence and improvement in quality of life. In approaches to restore hand and arm function, a goal is to better engage voluntary control and counteract maladaptive brain reorganization that results from non-use. Standard rehabilitation augmented with developments from the study of brain-computer interfaces could provide a combined therapy approach for motor cortex rehabilitation and to alleviate motor impairments. In this paper, an adaptive brain-computer interface system intended for application to control a functional electrical stimulation( FES) device is developed as an experimental test bed for augmenting rehabilitation with a brain-computer interface. The system's performance is improved throughout rehabilitation by passive user feedback and reinforcement learning. By continuously adapting to the user's brain activity, similar adaptive systems could be used to support clinical brain-computer interface neurorehabilitation over multiple days.
C1 [Roset, Scott A.; Gant, Katie; Prasad, Abhishek; Sanchez, Justin C.] Univ Miami, Dept Biomed Engn, Coral Gables, FL 33146 USA.
   [Sanchez, Justin C.] Univ Miami, Miami Project Cure Paralysis, Coral Gables, FL 33146 USA.
C3 University of Miami; University of Miami
RP Roset, SA (corresponding author), Univ Miami, Dept Biomed Engn, 1251 Mem Dr,MEA 203, Coral Gables, FL 33146 USA.
EM s.roset@umiami.edu
CR Anderson KD, 2004, J NEUROTRAUM, V21, P1371, DOI 10.1089/neu.2004.21.1371
   Ang KK, 2010, IEEE ENG MED BIO, P5549, DOI 10.1109/IEMBS.2010.5626782
   Broetz D, 2010, NEUROREHAB NEURAL RE, V24, P674, DOI 10.1177/1545968310368683
   Cramer SC, 2005, BRAIN, V128, P2941, DOI 10.1093/brain/awh648
   Cramer SC, 2007, EXP BRAIN RES, V177, P233, DOI 10.1007/s00221-006-0662-9
   Daly JJ, 2008, LANCET NEUROL, V7, P1032, DOI 10.1016/S1474-4422(08)70223-0
   Daly JJ, 2009, J NEUROL PHYS THER, V33, P203, DOI 10.1097/NPT.0b013e3181c1fc0b
   Do AH, 2011, J NEUROENG REHABIL, V8, DOI 10.1186/1743-0003-8-49
   Falkenstein M, 2000, BIOL PSYCHOL, V51, P87, DOI 10.1016/S0301-0511(99)00031-9
   Ferrez PW, 2008, IEEE T BIO-MED ENG, V55, P923, DOI 10.1109/TBME.2007.908083
   Galán F, 2008, CLIN NEUROPHYSIOL, V119, P2159, DOI 10.1016/j.clinph.2008.06.001
   Green JB, 1998, NEUROLOGY, V50, P1115, DOI 10.1212/WNL.50.4.1115
   Hoffman L.R., 2006, Journal of Neurologic Physical Therapy, V30, P202, DOI [10.1097/01.NPT.0000281279.62646.04, DOI 10.1097/01.NPT.0000281279.62646.04]
   Hoffman LR, 2007, PHYS THER, V87, P208, DOI 10.2522/ptj.20050365
   Hoffman LR, 2010, J NEUROL PHYS THER, V34, P193, DOI 10.1097/NPT.0b013e3181fbe692
   Kirshblum S.C., 2011, Journal of Spinal Cord Medicine, V34, P535, DOI [DOI 10.1179/107902611X13186000420242, DOI 10.1080/10790268.2003.11754575]
   Kokotilo KJ, 2009, J NEUROTRAUM, V26, P2113, DOI 10.1089/neu.2008.0688
   LaFleur K, 2013, J NEURAL ENG, V10, DOI 10.1088/1741-2560/10/4/046003
   LeCun Y, 1998, LECT NOTES COMPUT SC, V1524, P9, DOI 10.1007/3-540-49430-8_2
   Li YQ, 2008, PATTERN RECOGN LETT, V29, P1285, DOI 10.1016/j.patrec.2008.01.030
   Li Y, 2008, MACH LEARN, V71, P33, DOI 10.1007/s10994-007-5039-1
   Liepert J, 2000, STROKE, V31, P1210, DOI 10.1161/01.STR.31.6.1210
   Mahmoudi B, 2011, PLOS ONE, V6, DOI 10.1371/journal.pone.0014760
   McFarland DJ, 2011, COMMUN ACM, V54, P60, DOI 10.1145/1941487.1941506
   Müller-Putz GR, 2005, NEUROSCI LETT, V382, P169, DOI 10.1016/j.neulet.2005.03.021
   Pfurtscheller G, 2000, NEUROSCI LETT, V292, P211, DOI 10.1016/S0304-3940(00)01471-3
   Pfurtscheller G, 2003, NEUROSCI LETT, V351, P33, DOI 10.1016/S0304-3940(03)00947-9
   Pohlmeyer EA, 2012, IEEE ENG MED BIO, P4108, DOI 10.1109/EMBC.2012.6346870
   Prechelt L, 1998, LECT NOTES COMPUT SC, V1524, P55
   Qin L, 2004, J NEURAL ENG, V1, P135, DOI 10.1088/1741-2560/1/3/002
   Sutton RS., 1998, Introduction to reinforcement learning
   Várkuti B, 2013, NEUROREHAB NEURAL RE, V27, P53, DOI 10.1177/1545968312445910
   Vidaurre C, 2011, IEEE T BIO-MED ENG, V58, P587, DOI 10.1109/TBME.2010.2093133
   WOLPAW JR, 1991, ELECTROEN CLIN NEURO, V78, P252, DOI 10.1016/0013-4694(91)90040-B
   Wyndaele M, 2006, SPINAL CORD, V44, P523, DOI 10.1038/sj.sc.3101893
NR 35
TC 13
Z9 14
U1 0
U2 19
PU FRONTIERS MEDIA SA
PI LAUSANNE
PA AVENUE DU TRIBUNAL FEDERAL 34, LAUSANNE, CH-1015, SWITZERLAND
EI 1662-453X
J9 FRONT NEUROSCI-SWITZ
JI Front. Neurosci.
PD DEC 12
PY 2014
VL 8
AR 145
DI 10.3389/fnins.2014.00415
PG 8
WC Neurosciences
WE Science Citation Index Expanded (SCI-EXPANDED)
SC Neurosciences & Neurology
GA AW9EI
UT WOS:000346559900001
PM 25565945
OA Green Published, gold
DA 2024-08-06
ER

PT J
AU Gembler, F
   Stawicki, P
   Volosyak, I
AF Gembler, Felix
   Stawicki, Piotr
   Volosyak, Ivan
TI Autonomous Parameter Adjustment for SSVEP-Based BCIs with a Novel BCI
   Wizard
SO FRONTIERS IN NEUROSCIENCE
LA English
DT Article
DE brain-computer interface; brain-machine interface; steady-state visual
   evoked potential; SSVEP; speller; BCI illiteracy; BCI deficiency; BCI
   inefficiency
ID BRAIN-COMPUTER INTERFACE; PEOPLE; EEG; COMMUNICATION; PERFORMANCE;
   SYSTEM
AB Brain-Computer Interfaces (BCIs) transfer human brain activities into computer commands and enable a communication channel without requiring movement. Among other BCI approaches, steady-state visual evoked potential (SSVEP)-based BCIs have the potential to become accurate, assistive technologies for persons with severe disabilities. Those systems require customization of different kinds of parameters (e.g., stimulation frequencies). Calibration usually requires selecting predefined parameters by experienced/trained personnel, though in real-life scenarios an interface allowing people with no experience in programming to set up the BCI would be desirable. Another occurring problem regarding BCI performance is BCI illiteracy (also called BCI deficiency). Many articles reported that BCI control could not be achieved by a non-negligible number of users. In order to bypass those problems we developed a SSVEP-BCI wizard, a system that automatically determines user dependent key parameters to customize SSVEP-based BCI systems. This wizard was tested and evaluated with 61 healthy subjects. All subjects were asked to spell the phrase "RHINE WAAL UNIVERSITY" with a spelling application after key parameters were determined by the wizard. Results show that all subjects were able to control the spelling application. A mean (SD) accuracy of 97.14 (3.73)% was reached (all subjects reached an accuracy above 85% and 25 subjects even reached 100% accuracy).
C1 [Gembler, Felix; Stawicki, Piotr; Volosyak, Ivan] Rhine Waal Univ Appl Sci, Fac Technol & Bion, Kleve, Germany.
RP Volosyak, I (corresponding author), Rhine Waal Univ Appl Sci, Fac Technol & Bion, Kleve, Germany.
EM ivan.volosyak@hochschule-rhein-waal.de
RI Stawicki, Piotr/AAP-1193-2020
OI Stawicki, Piotr/0000-0002-0095-5793; Volosyak, Ivan/0000-0001-6555-7617
FU German Federal Ministry of Education and Research (BMBF) [16SV6364,
   01DR14014]
FX This research was supported by the German Federal Ministry of Education
   and Research (BMBF) under Grants 16SV6364 and 01DR14014. We also thank
   all the participants of this research study as well as our student
   assistants and the reviewers for their stimulating comments and
   suggestions.
CR Allison B, 2010, IEEE T NEUR SYS REH, V18, P107, DOI 10.1109/TNSRE.2009.2039495
   [Anonymous], 2007, BRAIN COMPUTER INTER
   Bin GY, 2009, J NEURAL ENG, V6, DOI 10.1088/1741-2560/6/4/046002
   Blankertz B., 2007, UNIVERSAL ACCESS H 2, P706
   Blankertz B, 2010, NEUROIMAGE, V51, P1303, DOI 10.1016/j.neuroimage.2010.03.022
   Brunner C, 2010, J NEUROSCI METH, V188, P165, DOI 10.1016/j.jneumeth.2010.02.002
   Cao T, 2014, BIOMED ENG ONLINE, V13, DOI 10.1186/1475-925X-13-28
   Chen XG, 2014, IEEE ENG MED BIO, P3993, DOI 10.1109/EMBC.2014.6944499
   da Cruz JN, 2015, NEUROCOMPUTING, V149, P93, DOI 10.1016/j.neucom.2014.01.062
   Daly J., 2015, International Journal on Recent And Innovation Trends In Computing and Communication, V3, P4019
   Fernandez-Vargas J, 2013, FRONT NEURAL CIRCUIT, V7, DOI 10.3389/fncir.2013.00027
   Friman O, 2007, IEEE T BIO-MED ENG, V54, P742, DOI 10.1109/TBME.2006.889160
   Gao SK, 2014, IEEE T BIO-MED ENG, V61, P1436, DOI 10.1109/TBME.2014.2300164
   Gao XR, 2003, IEEE T NEUR SYS REH, V11, P137, DOI 10.1109/TNSRE.2003.814449
   Gembler F., 2014, P 6 INT BRAIN COMP I
   Gembler F, 2015, LECT NOTES COMPUT SC, V9094, P71, DOI 10.1007/978-3-319-19258-1_6
   Grizou J., 2013, IROS 2013 WORKSH NEU
   Guger C, 2003, IEEE T NEUR SYS REH, V11, P145, DOI 10.1109/TNSRE.2003.814481
   Guger C, 2012, FRONT NEUROSCI-SWITZ, V6, DOI 10.3389/fnins.2012.00169
   Guger C, 2009, NEUROSCI LETT, V462, P94, DOI 10.1016/j.neulet.2009.06.045
   Holz EM, 2013, TOBI WORKSH 4 SION S
   Hwang HJ, 2012, J NEUROSCI METH, V208, P59, DOI 10.1016/j.jneumeth.2012.04.011
   Inkaew N, 2015, INT CONF KNOWL SMART, P180, DOI 10.1109/KST.2015.7051483
   Kaufmann T, 2013, CLIN NEUROPHYSIOL, V124, P893, DOI 10.1016/j.clinph.2012.11.006
   Kaufmann T, 2012, FRONT NEUROSCI-SWITZ, V6, DOI 10.3389/fnins.2012.00072
   Kick C, 2014, IEEE ENG MED BIO, P1634, DOI 10.1109/EMBC.2014.6943918
   Kindermans P.-J., 2013, 5 INT BRAIN COMP INT
   Kindermans PJ, 2014, PLOS ONE, V9, DOI 10.1371/journal.pone.0102504
   Krauledat M, 2008, PLOS ONE, V3, DOI 10.1371/journal.pone.0002967
   Kübler A, 2015, ARCH PHYS MED REHAB, V96, pS27, DOI 10.1016/j.apmr.2014.03.036
   Kübler A, 2014, PLOS ONE, V9, DOI 10.1371/journal.pone.0112392
   Martinez Pablo, 2007, Comput Intell Neurosci, P94561, DOI 10.1155/2007/94561
   Millán JDR, 2010, FRONT NEUROSCI-SWITZ, V4, DOI 10.3389/fnins.2010.00161
   Müller-Putz GR, 2008, IEEE T BIO-MED ENG, V55, P361, DOI 10.1109/TBME.2007.897815
   Müller-Putz GR, 2005, J NEURAL ENG, V2, P123, DOI 10.1088/1741-2560/2/4/008
   Mukesh TMS, 2006, PHYSIOL MEAS, V27, P61, DOI 10.1088/0967-3334/27/1/006
   Müller SMT, 2015, IFMBE PROC, V51, P1177, DOI 10.1007/978-3-319-19387-8_285
   Nakanishi M, 2014, PLOS ONE, V9, DOI 10.1371/journal.pone.0099235
   Oostenveld R, 2001, CLIN NEUROPHYSIOL, V112, P713, DOI 10.1016/S1388-2457(00)00527-7
   Pastor MA, 2003, J NEUROSCI, V23, P11621
   Perelmouter J, 2000, IEEE T REHABIL ENG, V8, P227, DOI 10.1109/86.847824
   Punsawad Y., 2012, SIGN INF PROC ASS AN, P1
   Riccio A, 2013, FRONT HUM NEUROSCI, V7, DOI 10.3389/fnhum.2013.00732
   Sellers EW, 2010, AMYOTROPH LATERAL SC, V11, P449, DOI 10.3109/17482961003777470
   Spüler M, 2012, PLOS ONE, V7, DOI 10.1371/journal.pone.0051077
   Stawicki P., 2015, LNCS, V9359, P169
   Thompson DE, 2014, J NEURAL ENG, V11, DOI 10.1088/1741-2560/11/3/035001
   Townsend G, 2010, CLIN NEUROPHYSIOL, V121, P1109, DOI 10.1016/j.clinph.2010.01.030
   Vidaurre C, 2011, J NEURAL ENG, V8, DOI 10.1088/1741-2560/8/2/025009
   Volosyak I., 2010, P 7 INT C BIOM ENG B, P288
   Volosyak I, 2010, EUR SIGNAL PR CONF, P939
   Volosyak I, 2011, LECT NOTES COMPUT SC, V6691, P353, DOI 10.1007/978-3-642-21501-8_44
   Volosyak I, 2011, IEEE T NEUR SYS REH, V19, P232, DOI 10.1109/TNSRE.2011.2121919
   Volosyak I, 2011, J NEURAL ENG, V8, DOI 10.1088/1741-2560/8/3/036020
   Volosyak I, 2010, IEEE ENG MED BIO, P4201, DOI 10.1109/IEMBS.2010.5627390
   Volosyak I, 2009, INT C REHAB ROBOT, P374
   Volosyak I, 2009, I IEEE EMBS C NEUR E, P440
   Wolpaw JR, 2002, CLIN NEUROPHYSIOL, V113, P767, DOI 10.1016/S1388-2457(02)00057-3
   Zhu Danhua, 2010, Comput Intell Neurosci, P702357, DOI 10.1155/2010/702357
NR 59
TC 38
Z9 39
U1 2
U2 20
PU FRONTIERS MEDIA SA
PI LAUSANNE
PA AVENUE DU TRIBUNAL FEDERAL 34, LAUSANNE, CH-1015, SWITZERLAND
EI 1662-453X
J9 FRONT NEUROSCI-SWITZ
JI Front. Neurosci.
PD DEC 22
PY 2015
VL 9
AR 474
DI 10.3389/fnins.2015.00474
PG 12
WC Neurosciences
WE Science Citation Index Expanded (SCI-EXPANDED)
SC Neurosciences & Neurology
GA CZ1UJ
UT WOS:000366890700001
PM 26733788
OA gold, Green Published
DA 2024-08-06
ER

PT J
AU Gharabaghi, A
   Naros, G
   Walter, A
   Roth, A
   Bogdan, M
   Rosenstiel, W
   Mehring, C
   Birbaumer, N
AF Gharabaghi, Alireza
   Naros, Georgios
   Walter, Armin
   Roth, Alexander
   Bogdan, Martin
   Rosenstiel, Wolfgang
   Mehring, Carsten
   Birbaumer, Niels
TI Epidural electrocorticography of phantom hand movement following
   long-term upper-limb amputation
SO FRONTIERS IN HUMAN NEUROSCIENCE
LA English
DT Article
DE electrocorticography; epidural implant; neural prosthesis; brain
   computer interface; brain machine interface; closed-loop control;
   amputee; neurofeedback
ID BRAIN-COMPUTER-INTERFACE; MOTOR; EEG; BCI; STIMULATION; PROSTHESIS;
   SIGNALS; HUMANS; GRASP; ARM
AB Introduction: Prostheses for upper-limb amputees are currently controlled by either myoelectric or peripheral neural signals. Performance and dexterity of these devices is still limited, particularly when it comes to controlling hand function. Movement-related brain activity might serve as a complementary bio-signal for motor control of hand prosthesis.
   Methods: We introduced a methodology to implant a cortical interface without direct exposure of the brain surface in an upper-limb amputee. This bi-directional interface enabled us to explore the cortical physiology following long-term transhumeral amputation. In addition, we investigated neurofeedback of electrocorticographic brain activity related to the patient's motor imagery to open his missing hand, i.e., phantom hand movement, for real-time control of a virtual hand prosthesis.
   Results: Both event-related brain activity and cortical stimulation revealed mutually overlapping cortical representations of the phantom hand. Phantom hand movements could be robustly classified and the patient required only three training sessions to gain reliable control of the virtual hand prosthesis in an online closed-loop paradigm that discriminated between hand opening and rest.
   Conclusion: Epidural implants may constitute a powerful and safe alternative communication pathway between the brain and external devices for upper-limb amputees, thereby facilitating the integrated use of different signal sources for more intuitive and specific control of multi-functional devices in clinical use.
C1 [Gharabaghi, Alireza; Naros, Georgios] Univ Tubingen, Dept Neurosurg, Div Funct & Restorat Neurosurg, D-72076 Tubingen, Germany.
   [Gharabaghi, Alireza; Naros, Georgios] Univ Tubingen, Dept Neurosurg, Div Translat Neurosurg, D-72076 Tubingen, Germany.
   [Gharabaghi, Alireza; Naros, Georgios] Univ Tubingen, Werner Reichardt Ctr Integrat Neurosci, Neuroprosthet Res Grp, D-72076 Tubingen, Germany.
   [Walter, Armin; Roth, Alexander; Bogdan, Martin; Rosenstiel, Wolfgang] Univ Tubingen, Wilhelm Schickard Inst Comp Sci, Dept Comp Engn, D-72076 Tubingen, Germany.
   [Bogdan, Martin] Univ Leipzig, Dept Comp Engn, D-04109 Leipzig, Germany.
   [Mehring, Carsten] Univ Freiburg, Inst Biol 3, Freiburg, Germany.
   [Birbaumer, Niels] Univ Tubingen, Inst Med Psychol & Behav Neurobiol, D-72076 Tubingen, Germany.
C3 Eberhard Karls University of Tubingen; Eberhard Karls University of
   Tubingen; Eberhard Karls University of Tubingen; Eberhard Karls
   University of Tubingen; Leipzig University; University of Freiburg;
   Eberhard Karls University of Tubingen; Eberhard Karls University
   Hospital
RP Gharabaghi, A (corresponding author), Univ Tubingen, Dept Neurosurg, Div Funct & Restorat Neurosurg, Otfried Mueller St 45, D-72076 Tubingen, Germany.
EM alireza.gharabaghi@uni-tuebingen.de
RI Mehring, Carsten/R-8986-2019; Naros, Georgios/ABR-8074-2022
OI Mehring, Carsten/0000-0001-8125-5205; Naros,
   Georgios/0000-0003-4807-6234; Gharabaghi, Alireza/0000-0002-9782-5281;
   Roth, Alexander/0000-0002-5975-0573
FU German Research Council [DIG GH 94/2-1, DIG EC 307]; Federal Ministry
   for Education and Research [BFNT 01GQ0761, BMBF 16SV3783, BMBF
   0316006413, BMBF V4UKF014]; European Union [ERC 227632]
FX Alireza Gharabaghi was supported by grants from the German Research
   Council [DIG GH 94/2-1, DIG EC 307], Federal Ministry for Education and
   Research [BFNT 01GQ0761, BMBF 16SV3783, BMBF 0316006413, BMBF V4UKF014],
   and European Union [ERC 227632], Parts of this work were presented by
   Walter et al, (2012) at the 12th International Conference on
   BioInformatics and BioEngineering, Larnaca, Cyprus.
CR Baker JJ, 2010, IEEE T NEUR SYS REH, V18, P424, DOI 10.1109/TNSRE.2010.2047590
   Blakely T, 2009, NEUROSURG FOCUS, V27, DOI 10.3171/2009.4.FOCUS0977
   Blankertz B, 2006, IEEE T NEUR SYS REH, V14, P147, DOI 10.1109/TNSRE.2006.875557
   Borton DA, 2013, J NEURAL ENG, V10, DOI 10.1088/1741-2560/10/2/026010
   Brunner P, 2009, EPILEPSY BEHAV, V15, P278, DOI 10.1016/j.yebeh.2009.04.001
   Chestek CA, 2013, J NEURAL ENG, V10, DOI 10.1088/1741-2560/10/2/026002
   Cipriani C, 2008, IEEE T ROBOT, V24, P170, DOI 10.1109/TRO.2007.910708
   Collinger JL, 2013, LANCET, V381, P557, DOI 10.1016/S0140-6736(12)61816-9
   Davidson Judith, 2002, J Hand Ther, V15, P62, DOI 10.1053/hanthe.2002.v15.01562
   Gharabaghi A, 2005, NEUROSURGERY, V57, P114, DOI 10.1227/01.NEU.0000164385.42652.9E
   Haggard P, 2002, NAT NEUROSCI, V5, P382, DOI 10.1038/nn827
   Haseeb A, 2007, EPILEPSY RES, V76, P131, DOI 10.1016/j.eplepsyres.2007.07.007
   Hochberg LR, 2012, NATURE, V485, P372, DOI 10.1038/nature11076
   Kubánek J, 2009, J NEURAL ENG, V6, DOI 10.1088/1741-2560/6/6/066001
   Kuiken TA, 2009, JAMA-J AM MED ASSOC, V301, P619, DOI 10.1001/jama.2009.116
   Kunzmann V., 2004, KLIN NEUROPHYSIOL, V35, P155
   Lauer RT, 1999, NEUROREPORT, V10, P1767, DOI 10.1097/00001756-199906030-00026
   Leuthardt EC, 2006, IEEE T NEUR SYS REH, V14, P194, DOI 10.1109/TNSRE.2006.875536
   Leuthardt EC, 2009, NEUROSURG FOCUS, V27, DOI 10.3171/2009.4.FOCUS0979
   McFarland DJ, 2008, COMPUTER, V41, P52, DOI 10.1109/MC.2008.409
   McFarland DJ, 2008, J NEURAL ENG, V5, P155, DOI 10.1088/1741-2560/5/2/006
   Miller KJ, 2009, J NEUROSCI, V29, P3132, DOI 10.1523/JNEUROSCI.5506-08.2009
   Miller KJ, 2007, J NEUROSCI, V27, P2424, DOI 10.1523/JNEUROSCI.3886-06.2007
   Miller KJ, 2010, P NATL ACAD SCI USA, V107, P4430, DOI 10.1073/pnas.0913697107
   Müller-Putz GR, 2008, IEEE T BIO-MED ENG, V55, P361, DOI 10.1109/TBME.2007.897815
   Nii Y, 1996, NEUROLOGY, V46, P360, DOI 10.1212/WNL.46.2.360
   Pfurtscheller G, 2000, NEUROSCI LETT, V292, P211, DOI 10.1016/S0304-3940(00)01471-3
   Pistohl T, 2012, NEUROIMAGE, V59, P248, DOI 10.1016/j.neuroimage.2011.06.084
   Roland J, 2010, EPILEPSY BEHAV, V18, P123, DOI 10.1016/j.yebeh.2010.02.017
   Rossini PM, 2010, CLIN NEUROPHYSIOL, V121, P777, DOI 10.1016/j.clinph.2010.01.001
   Schalk G, 2008, J NEUROSCI METH, V167, P51, DOI 10.1016/j.jneumeth.2007.08.010
   Schalk G, 2004, IEEE T BIO-MED ENG, V51, P1034, DOI 10.1109/TBME.2004.827072
   Schalk G, 2008, NEUROIMAGE, V43, P245, DOI 10.1016/j.neuroimage.2008.07.037
   Scheme E, 2011, J REHABIL RES DEV, V48, P643, DOI 10.1682/JRRD.2010.09.0177
   Tombini M, 2012, NEUROREHAB NEURAL RE, V26, P275, DOI 10.1177/1545968311408919
   Wang W, 2013, PLOS ONE, V8, DOI 10.1371/journal.pone.0055344
   Yanagisawa T, 2012, ANN NEUROL, V71, P353, DOI 10.1002/ana.22613
   Yanagisawa T, 2011, J NEUROSURG, V114, P1715, DOI 10.3171/2011.1.JNS101421
   Zhang D, 2013, NEUROIMAGE, V71, P30, DOI 10.1016/j.neuroimage.2012.12.069
NR 39
TC 23
Z9 24
U1 0
U2 21
PU FRONTIERS MEDIA SA
PI LAUSANNE
PA AVENUE DU TRIBUNAL FEDERAL 34, LAUSANNE, CH-1015, SWITZERLAND
SN 1662-5161
J9 FRONT HUM NEUROSCI
JI Front. Hum. Neurosci.
PD MAY 6
PY 2014
VL 8
AR 285
DI 10.3389/fnhum.2014.00285
PG 8
WC Neurosciences; Psychology
WE Science Citation Index Expanded (SCI-EXPANDED)
SC Neurosciences & Neurology; Psychology
GA AH4UC
UT WOS:000336123000001
PM 24834047
OA Green Published, gold
DA 2024-08-06
ER

PT J
AU Lulé, D
   Hörner, K
   Vazque, C
   Aho-Özhan, H
   Keller, J
   Gorges, M
   Uttner, I
   Ludolph, AC
AF Lule, Dorothee
   Hoerner, Katharina
   Vazque, Cynthia
   Aho-Oezhan, Helena
   Keller, Juergen
   Gorges, Martin
   Uttner, Ingo
   Ludolph, Albert C.
TI Screening for Cognitive Function in Complete Immobility Using
   Brain-Machine Interfaces: A Proof of Principle Study
SO FRONTIERS IN NEUROSCIENCE
LA English
DT Article
DE brain-machine interface; brain-computer interface; cognition; ECAS;
   neuropsychology; P300; oddball; amyotrophic lateral sclerosis
ID AMYOTROPHIC-LATERAL-SCLEROSIS; COMPUTER-INTERFACE; EYE-TRACKING; ALS;
   IMPAIRMENT; COMMUNICATION; BEHAVIOR; TOOL
AB Background: In many neurological conditions, there is a combination of decline in physical function and cognitive abilities. For far advanced stages of physical disability where speaking and hand motor abilities are severely impaired, there is a lack of standardized approach to screen for cognitive profile.
   Methods: N = 40 healthy subjects were included in the study. For proof of principle, N = 6 ALS patients were additionally measured. For cognitive screening, we used the Edinburgh cognitive and behavioral ALS screen (ECAS) in the standard paper-and-pencil version. Additionally, we adapted the ECAS to a brain-machine interface (BMI) control module to screen for cognition in severely advanced patients.
   Results: There was a high congruency between BMI version and the paper-and-pencil version of the ECAS. Sensitivity and specificity of the ECAS-BMI were mostly high whereas stress and weariness for the patient were low.
   Discussion/Conclusion: We hereby present evidence that adaptation of a standardized neuropsychological test for BMI control is feasible. BMI driven neuropsychological test provides congruent results compared to standardized tests with a good specificity and sensitivity but low patient load.
C1 [Lule, Dorothee; Hoerner, Katharina; Vazque, Cynthia; Aho-Oezhan, Helena; Keller, Juergen; Gorges, Martin; Uttner, Ingo; Ludolph, Albert C.] Univ Ulm, Dept Neurol, Ulm, Germany.
C3 Ulm University
RP Lulé, D (corresponding author), Univ Ulm, Dept Neurol, Ulm, Germany.
EM dorothee.lule@rku.de
FU EU Joint Programme - Neurodegenerative Disease Research (JPND)
   [01ED1405]; Germany, Bundesministerium fur Bildung und Forschung (BMBF,
   FKZ); Sweden, Vetenskapr a det Sverige; Poland, Narodowe Centrum Bad a n
   i Rozwoju (NCBR); Deutsche Forschungsgemeinschaft; BMBF; BMBF, MND-Net
   [01GM1103A]
FX This is an EU Joint Programme - Neurodegenerative Disease Research
   (JPND; 01ED1405) project. The project is supported through the following
   organizations under the aegis of JPND<SUP>2</SUP>, e.g., Germany,
   Bundesministerium fur Bildung und Forschung (BMBF, FKZ), Sweden,
   Vetenskapr a det Sverige, and Poland, Narodowe Centrum Bad a n i Rozwoju
   (NCBR). This work was supported by the Deutsche Forschungsgemeinschaft
   and the BMBF. Furthermore, this work was supported by the (BMBF
   #01GM1103A, MND-Net).
CR Abrahams S, 2014, AMYOTROPH LAT SCL FR, V15, P9, DOI 10.3109/21678421.2013.805784
   Amelang M., 2012, Psychologische diagnostik, V5, DOI [10.1007/978-3-642-17001-0, DOI 10.1007/978-3-642-17001-0]
   Beeldman E, 2016, J NEUROL NEUROSUR PS, V87, P611, DOI 10.1136/jnnp-2015-310734
   Cedarbaum JM, 1999, J NEUROL SCI, V169, P13, DOI 10.1016/S0022-510X(99)00210-5
   Chaudhary U, 2016, NAT REV NEUROL, V12, P513, DOI 10.1038/nrneurol.2016.113
   Choularton S., 2004, P 10 AUSTR INT C SPE
   Cipresso P, 2012, BRAIN BEHAV, V2, P479, DOI 10.1002/brb3.57
   Duvinage M, 2013, BIOMED ENG ONLINE, V12, DOI 10.1186/1475-925X-12-56
   Elamin M, 2013, NEUROLOGY, V80, P1590, DOI 10.1212/WNL.0b013e31828f18ac
   FARWELL LA, 1988, ELECTROEN CLIN NEURO, V70, P510, DOI 10.1016/0013-4694(88)90149-6
   Fuchino Y, 2008, NEUROSCI LETT, V435, P85, DOI 10.1016/j.neulet.2008.01.046
   Goldstein LH, 2013, LANCET NEUROL, V12, P368, DOI 10.1016/S1474-4422(13)70026-7
   Hammer EM, 2008, J AFFECT DISORDERS, V109, P213, DOI 10.1016/j.jad.2007.11.012
   Kasper E, 2016, NEURODEGENER DIS, V16, P184, DOI 10.1159/000440957
   Kaufmann T, 2013, FRONT NEUROSCI-SWITZ, V7, DOI 10.3389/fnins.2013.00129
   Keller J, 2017, AMYOTROPH LAT SCL FR, V18, P443, DOI 10.1080/21678421.2017.1313869
   Keller J, 2015, J NEUROL, V262, P1918, DOI 10.1007/s00415-015-7795-3
   Kotchoubey B, 2003, EUR J NEUROL, V10, P551, DOI 10.1046/j.1468-1331.2003.00647.x
   Kübler A, 2005, Z KL PSYCH PSYCHOTH, V34, P19, DOI 10.1026/1616-3443.34.1.19
   Lakerveld J, 2008, J NEUROL NEUROSUR PS, V79, P25, DOI 10.1136/jnnp.2007.116178
   Loose M, 2016, AMYOTROPH LAT SCL FR, V17, P374, DOI 10.3109/21678421.2016.1162814
   Lulé D, 2015, AMYOTROPH LAT SCL FR, V16, P16, DOI 10.3109/21678421.2014.959451
   Marchetti Mauro, 2014, Front Neuroeng, V7, P12, DOI 10.3389/fneng.2014.00012
   McCane LM, 2015, CLIN NEUROPHYSIOL, V126, P2124, DOI 10.1016/j.clinph.2015.01.013
   Münssinger JI, 2010, FRONT NEUROSCI-SWITZ, V4, DOI 10.3389/fnins.2010.00182
   Mugler EM, 2010, IEEE T NEUR SYS REH, V18, P599, DOI 10.1109/TNSRE.2010.2068059
   Nijboer F, 2008, CLIN NEUROPHYSIOL, V119, P1909, DOI 10.1016/j.clinph.2008.03.034
   Niven E, 2015, AMYOTROPH LAT SCL FR, V16, P172, DOI 10.3109/21678421.2015.1030430
   Ogawa T, 2009, CLIN NEUROPHYSIOL, V120, P659, DOI 10.1016/j.clinph.2009.01.013
   Phukan J, 2012, J NEUROL NEUROSUR PS, V83, P102, DOI 10.1136/jnnp-2011-300188
   Poletti B, 2016, AMYOTROPH LAT SCL FR, V17, P489, DOI 10.1080/21678421.2016.1183679
   Schalk G, 2004, IEEE T BIO-MED ENG, V51, P1034, DOI 10.1109/TBME.2004.827072
   Schreiber H, 2005, J NEUROL, V252, P772, DOI 10.1007/s00415-005-0739-6
   Trojsi F, 2016, AMYOTROPH LAT SCL FR, V17, P228, DOI 10.3109/21678421.2016.1143513
   Wei QQ, 2015, AMYOTROPH LAT SCL FR, V16, P40, DOI 10.3109/21678421.2014.966311
   Xu ZW, 2017, J NEUROL SCI, V376, P16, DOI 10.1016/j.jns.2017.02.061
NR 36
TC 6
Z9 6
U1 0
U2 3
PU FRONTIERS MEDIA SA
PI LAUSANNE
PA AVENUE DU TRIBUNAL FEDERAL 34, LAUSANNE, CH-1015, SWITZERLAND
SN 1662-453X
J9 FRONT NEUROSCI-SWITZ
JI Front. Neurosci.
PD AUG 15
PY 2018
VL 12
AR 517
DI 10.3389/fnins.2018.00517
PG 7
WC Neurosciences
WE Science Citation Index Expanded (SCI-EXPANDED)
SC Neurosciences & Neurology
GA GQ4CJ
UT WOS:000441615300001
PM 30158845
OA gold, Green Published
DA 2024-08-06
ER

PT J
AU Chen, WJ
   Lin, YP
AF Chen, Wei-Jen
   Lin, Yuan-Pin
TI Event-Related Potential-Based Collaborative Brain-Computer Interface for
   Augmenting Human Performance Using a Low-Cost, Custom
   Electroencephalogram Hyperscanning Infrastructure
SO IEEE TRANSACTIONS ON COGNITIVE AND DEVELOPMENTAL SYSTEMS
LA English
DT Article
DE Brain-computer interface (BCI); collaborative brain-computer interface
   (cBCI); electroencephalogram; hyperscanning
ID EEG; ENSEMBLE; CLASSIFICATION; P300
AB The electroencephalogram (EEG) hyperscanning technique has been demonstrated to facilitate the applicability of a collaborative brain-computer interface (cBCI) to augment human performance with respect to the collective intelligence of multiple brains. However, assembling a hyperscanning platform with commercial products inevitably introduces practical and cost burdens regarding labor and hardware setup, hindering group scalability. This work thus explores how effectively a low-cost, custom-made EEG hyperscanning platform can be achieved by demonstrating a cBCI framework. This work quantifies brain-computer interface (BCI) performance in collaborative and single-brain scenarios applied to the EEG data set collected from three subjects simultaneously participating in a target-distractor differentiation task over ten days. This work also compares various brain-fusion scenarios with feature-extraction methods for multiple brains. Given the 30 pseudo brains (i.e., 3 subjects $\times10$ day sessions), the decision-level committee voting outperformed the single-brain BCI performance and considerably improved by leveraging more pseudo brains. The 27-brain setting achieved the best information transfer rate (ITR) of 116.6 +/- 5.6 bits/min, which was a nearly 817% enhancement over the single-brain ITR (12.7 +/- 9.2 bits/min). In addition, the cBCI decision augmented the actual button-pressing time by 25 ms. Such a low-cost, custom-made hyperscanning infrastructure economically and practically favors multiple-brain applications in a larger group.
C1 [Chen, Wei-Jen; Lin, Yuan-Pin] Natl Sun Yat Sen Univ, Inst Med Sci & Technol, Kaohsiung 804, Taiwan.
   [Chen, Wei-Jen] Natl Yang Ming Chiao Tung Univ, Inst Intelligent Syst, Tainan 711, Taiwan.
   [Lin, Yuan-Pin] Natl Sun Yat Sen Univ, Dept Elect Engn, Kaohsiung 804, Taiwan.
C3 National Sun Yat Sen University; National Yang Ming Chiao Tung
   University; National Sun Yat Sen University
RP Lin, YP (corresponding author), Natl Sun Yat Sen Univ, Inst Med Sci & Technol, Kaohsiung 804, Taiwan.
EM wjc@imst.nsysu.edu.tw; yplin@mail.nsysu.edu.tw
RI Lin, Yuan-Pin/P-7429-2015; Chen, Wei-Jen/HNB-6665-2023
OI Lin, Yuan-Pin/0000-0002-3434-9118; Chen, Wei-Jen/0000-0002-6034-8944
FU National Science and Technology Council, Taiwan
FX No Statement Available
CR Astolfi L, 2020, NEUROIMAGE, V216, DOI 10.1016/j.neuroimage.2020.116813
   Babiloni C, 2011, CORTEX, V47, P1082, DOI 10.1016/j.cortex.2011.05.006
   Babiloni F, 2014, NEUROSCI BIOBEHAV R, V44, P76, DOI 10.1016/j.neubiorev.2012.07.006
   Bhattacharyya S, 2021, SCI REP-UK, V11, DOI 10.1038/s41598-021-96434-0
   Chang CC, 2011, ACM T INTEL SYST TEC, V2, DOI 10.1145/1961189.1961199
   Chen YW, 2006, STUD FUZZ SOFT COMP, V207, P315
   Chiesi M, 2019, IEEE T BIO-MED ENG, V66, P900, DOI 10.1109/TBME.2018.2863198
   Chuang CH, 2014, IEEE T NEUR SYS REH, V22, P230, DOI 10.1109/TNSRE.2013.2293139
   Chuang KC, 2019, IEEE ACCESS, V7, P56760, DOI 10.1109/ACCESS.2019.2914088
   Debener S, 2007, NEUROIMAGE, V34, P587, DOI 10.1016/j.neuroimage.2006.09.031
   Debener S, 2012, PSYCHOPHYSIOLOGY, V49, P1617, DOI 10.1111/j.1469-8986.2012.01471.x
   Dikker S, 2017, CURR BIOL, V27, P1375, DOI 10.1016/j.cub.2017.04.002
   Ding Y, 2021, IEEE T AFFECT COMPUT, V12, P92, DOI 10.1109/TAFFC.2018.2849758
   Dmochowski JP, 2014, NAT COMMUN, V5, DOI 10.1038/ncomms5567
   Eckstein MP, 2012, NEUROIMAGE, V59, P94, DOI 10.1016/j.neuroimage.2011.07.009
   Gao SK, 2014, IEEE T BIO-MED ENG, V61, P1436, DOI 10.1109/TBME.2014.2300164
   Gu B, 2021, FRONT NEUROSCI-SWITZ, V15, DOI 10.3389/fnins.2021.683784
   Hamilton HK, 2018, SCHIZOPHRENIA BULL, V44, P492, DOI 10.1093/schbul/sbx104
   Iyer PM, 2017, FRONT NEUROL, V8, DOI 10.3389/fneur.2017.00395
   Jin J, 2020, IEEE T NEUR SYS REH, V28, P3, DOI 10.1109/TNSRE.2019.2956488
   Kartsch V, 2019, IEEE T BIOMED CIRC S, V13, P893, DOI 10.1109/TBCAS.2019.2927551
   Krawczyk B, 2017, INFORM FUSION, V37, P132, DOI 10.1016/j.inffus.2017.02.004
   Lawhern VJ, 2018, J NEURAL ENG, V15, DOI 10.1088/1741-2552/aace8c
   Lee BH, 2020, IEEE ACCESS, V8, P134524, DOI 10.1109/ACCESS.2020.3011140
   Lee S, 2019, IEEE T BIO-MED ENG, V66, P1055, DOI 10.1109/TBME.2018.2866550
   Lee S, 2019, SENSORS-BASEL, V19, DOI 10.3390/s19204592
   Lin YP, 2020, IEEE J BIOMED HEALTH, V24, P1255, DOI 10.1109/JBHI.2019.2934172
   Lin YP, 2019, SENSORS-BASEL, V19, DOI 10.3390/s19194273
   Lin Yuan-Pin, 2017, Front Comput Neurosci, V11, P64, DOI 10.3389/fncom.2017.00064
   Mathewson KE, 2017, PSYCHOPHYSIOLOGY, V54, P74, DOI 10.1111/psyp.12536
   Peng Yuan, 2013, Universal Access in Human-Computer Interaction. Design Methods, Tools, and Interaction Techniques for eInclusion. 7th International Conference, UAHCI 2013 Held as Part of HCI International 2013. Proceedings. LNCS 8009, P672, DOI 10.1007/978-3-642-39188-0_72
   Peterson V, 2022, IEEE T BIO-MED ENG, V69, P807, DOI 10.1109/TBME.2021.3105912
   Poli R, 2014, PLOS ONE, V9, DOI 10.1371/journal.pone.0102693
   Polich J, 2007, CLIN NEUROPHYSIOL, V118, P2128, DOI 10.1016/j.clinph.2007.04.019
   Reindl V, 2018, NEUROIMAGE, V178, P493, DOI 10.1016/j.neuroimage.2018.05.060
   Saha S, 2018, IEEE T NEUR SYS REH, V26, P371, DOI 10.1109/TNSRE.2017.2778178
   Salvatore C, 2022, IEEE T NEUR SYS REH, V30, P1223, DOI 10.1109/TNSRE.2022.3173079
   Shen YW, 2019, FRONT HUM NEUROSCI, V13, DOI 10.3389/fnhum.2019.00366
   Siddharth, 2019, IEEE T BIO-MED ENG, V66, P1137, DOI 10.1109/TBME.2018.2868759
   Song XY, 2022, COMPUT INTEL NEUROSC, V2022, DOI 10.1155/2022/4752450
   von Lühmann A, 2017, IEEE T BIO-MED ENG, V64, P1199, DOI 10.1109/TBME.2016.2594127
   Wang G, 2014, DECIS SUPPORT SYST, V57, P77, DOI 10.1016/j.dss.2013.08.002
   Wang MY, 2018, QUANT IMAG MED SURG, V8, P819, DOI 10.21037/qims.2018.09.07
   Wang YG, 2011, PLOS ONE, V6, DOI [10.1371/journal.pone.0023495, 10.1371/journal.pone.0020422]
   Wolpaw JR, 2000, IEEE T REHABIL ENG, V8, P164, DOI 10.1109/TRE.2000.847807
   Xu MP, 2021, ENGINEERING-PRC, V7, P1710, DOI 10.1016/j.eng.2021.09.011
   Yang SY, 2020, IEEE ENG MED BIO, P4055, DOI 10.1109/EMBC44109.2020.9176190
   Yu Y, 2019, IEEE T NEUR SYS REH, V27, P1292, DOI 10.1109/TNSRE.2019.2914916
   Zhang HK, 2021, J NEUROSCI METH, V363, DOI 10.1016/j.jneumeth.2021.109346
   Zheng L, 2020, FRONT NEUROSCI-SWITZ, V14, DOI 10.3389/fnins.2020.579469
NR 50
TC 0
Z9 0
U1 4
U2 4
PU IEEE-INST ELECTRICAL ELECTRONICS ENGINEERS INC
PI PISCATAWAY
PA 445 HOES LANE, PISCATAWAY, NJ 08855-4141 USA
SN 2379-8920
EI 2379-8939
J9 IEEE T COGN DEV SYST
JI IEEE Trans. Cogn. Dev. Syst.
PD DEC
PY 2023
VL 15
IS 4
BP 2202
EP 2213
DI 10.1109/TCDS.2023.3245048
PG 12
WC Computer Science, Artificial Intelligence; Robotics; Neurosciences
WE Science Citation Index Expanded (SCI-EXPANDED)
SC Computer Science; Robotics; Neurosciences & Neurology
GA CQ2H0
UT WOS:001126639000030
DA 2024-08-06
ER

PT J
AU Pels, EGM
   Aarnoutse, EJ
   Leinders, S
   Freudenburg, ZV
   Branco, MP
   van der Vijgh, BH
   Snijders, TJ
   Denison, T
   Vansteensel, MJ
   Ramsey, NF
AF Pels, Elmar G. M.
   Aarnoutse, Erik J.
   Leinders, Sacha
   Freudenburg, Zac V.
   Branco, Mariana P.
   van der Vijgh, Benny H.
   Snijders, Tom J.
   Denison, Timothy
   Vansteensel, Mariska J.
   Ramsey, Nick F.
TI Stability of a chronic implanted brain-computer interface in late-stage
   amyotrophic lateral sclerosis
SO CLINICAL NEUROPHYSIOLOGY
LA English
DT Article
DE Brain-computer interface; Electrocorticography; Stability; Amyotrophic
   lateral scleros; Implant; Communication
ID ELECTRODES; HUMANS
AB Objective: We investigated the long-term functional stability and home use of a fully implanted electro-corticography (ECoG)-based brain-computer interface (BCI) for communication by an individual with late-stage Amyotrophic Lateral Sclerosis (ALS).
   Methods: Data recorded from the cortical surface of the motor and prefrontal cortex with an implanted brain-computer interface device was evaluated for 36 months after implantation of the system in an individual with late-stage ALS. In addition, electrode impedance and BCI control accuracy were assessed. Key measures included frequency of use of the system for communication, user and system performance, and electrical signal characteristics.
   Results: User performance was high consistently over the three years. Power in the high frequency band, used for the control signal, declined slowly in the motor cortex, but control over the signal remained unaffected by time. Impedance increased until month 5, and then remained constant. Frequency of home use increased steadily, indicating adoption of the system by the user.
   Conclusions: The implanted brain-computer interface proves to be robust in an individual with late-stage ALS, given stable performance and control signal for over 36 months.
   Significance: These findings are relevant for the future of implantable brain-computer interfaces along with other brain-sensing technologies, such as responsive neurostimulation. (C) 2019 International Federation of Clinical Neurophysiology. Published by Elsevier B.V.
C1 [Pels, Elmar G. M.; Aarnoutse, Erik J.; Leinders, Sacha; Freudenburg, Zac V.; Branco, Mariana P.; van der Vijgh, Benny H.; Snijders, Tom J.; Vansteensel, Mariska J.; Ramsey, Nick F.] Univ Med Ctr Utrecht, UMC Utrecht Brain Ctr, Dept Neurol & Neurosurg, POB 85500, NL-3508 GA Utrecht, Netherlands.
   [Denison, Timothy] Univ Oxford, Inst Biomed Engn, Old Rd Campus Res Bldg, Oxford OX3 7DQ, England.
C3 Utrecht University; Utrecht University Medical Center; University of
   Oxford
RP Ramsey, NF (corresponding author), Univ Med Ctr Utrecht, UMC Utrecht Brain Ctr, Dept Neurol & Neurosurg, POB 85500, NL-3508 GA Utrecht, Netherlands.
EM n.f.ramsey@umcutrecht.nl
RI Branco, Mariana P/J-9221-2019
OI Branco, Mariana P/0000-0002-7316-8846; Snijders,
   Tom/0000-0003-0857-081X; Pels, Elmar/0000-0001-8997-9515; Vansteensel,
   Mariska/0000-0002-9252-5116; Denison, Timothy/0000-0002-5404-4004;
   Aarnoutse, Erik/0000-0001-7648-250X
FU Medtronic [UGT7685, SSM06011, STW 12803]; European Union [ERC-Adv
   320708]; National Institute On Deafness And Other Communication
   Disorders of the National Institutes of Health [U01DC016686]
FX This study was supported by grants from the Netherlands (UGT7685,
   Economic Affairs SSM06011 and STW 12803, cosponsored by Medtronic), the
   European Union (ERC-Adv 320708) and the National Institute On Deafness
   And Other Communication Disorders of the National Institutes of Health
   under Award Number U01DC016686. The content is solely the responsibility
   of the authors and does not necessarily represent the official views of
   the National Institutes of Health. The funding sources had no role in
   the design of the study, in the collection, analysis and interpretation
   of data, in the writing of the report and in the decision to submit the
   article for publication.
CR BULLARA LA, 1979, NEUROSURGERY, V5, P681, DOI 10.1227/00006123-197912000-00006
   Degenhart AD, 2016, J NEURAL ENG, V13, DOI 10.1088/1741-2560/13/4/046019
   Herron JA, 2017, J NEUROSURG, V127, P580, DOI 10.3171/2016.8.JNS16536
   Morrell MJ, 2011, NEUROLOGY, V77, P1295, DOI 10.1212/WNL.0b013e3182302056
   NIHEI K, 1993, ACTA NEUROPATHOL, V86, P55, DOI 10.1007/BF00454899
   Nurse ES, 2018, IEEE T BIO-MED ENG, V65, P344, DOI 10.1109/TBME.2017.2768442
   Oostenveld R, 2011, COMPUT INTEL NEUROSC, V2011, DOI 10.1155/2011/156869
   Pels EGM, 2017, NEUROREHAB NEURAL RE, V31, P677, DOI 10.1177/1545968317714577
   Rouse AG, 2013, J NEUROSCI, V33, P1326, DOI 10.1523/JNEUROSCI.0271-12.2013
   Rousseau MC, 2015, ORPHANET J RARE DIS, V10, DOI 10.1186/s13023-015-0304-z
   Ryapolova-Webb E, 2014, J NEURAL ENG, V11, DOI 10.1088/1741-2560/11/1/016009
   Shute JB, 2016, NEUROIMAGE-CLIN, V12, P165, DOI 10.1016/j.nicl.2016.06.015
   Sillay KA, 2013, BRAIN STIMUL, V6, P718, DOI 10.1016/j.brs.2013.02.001
   Sun FT, 2018, CLIN NEUROPHYSIOL, V129, P676, DOI 10.1016/j.clinph.2017.10.036
   Swann NC, 2018, J NEUROSURG, V128, P605, DOI 10.3171/2016.11.JNS161162
   Ung HM, 2017, J NEURAL ENG, V14, DOI 10.1088/1741-2552/aa7f40
   Vansteensel MJ, 2016, NEW ENGL J MED, V375, P2060, DOI 10.1056/NEJMoa1608085
   YUEN TGH, 1987, BIOMATERIALS, V8, P138, DOI 10.1016/0142-9612(87)90103-7
NR 18
TC 43
Z9 47
U1 4
U2 27
PU ELSEVIER IRELAND LTD
PI CLARE
PA ELSEVIER HOUSE, BROOKVALE PLAZA, EAST PARK SHANNON, CO, CLARE, 00000,
   IRELAND
SN 1388-2457
EI 1872-8952
J9 CLIN NEUROPHYSIOL
JI Clin. Neurophysiol.
PD OCT
PY 2019
VL 130
IS 10
BP 1798
EP 1803
DI 10.1016/j.clinph.2019.07.020
PG 6
WC Clinical Neurology; Neurosciences
WE Science Citation Index Expanded (SCI-EXPANDED)
SC Neurosciences & Neurology
GA IX6ZA
UT WOS:000485832400008
PM 31401488
OA Green Published, hybrid
DA 2024-08-06
ER

PT J
AU Kwak, NS
   Müller, KR
   Lee, SW
AF Kwak, No-Sang
   Mueller, Klaus-Robert
   Lee, Seong-Whan
TI A lower limb exoskeleton control system based on steady state visual
   evoked potentials
SO JOURNAL OF NEURAL ENGINEERING
LA English
DT Article
DE brain-machine interface; electroencephalogram; steady state visual
   evoked potentials; exoskeleton control
ID BRAIN-COMPUTER INTERFACE; GAIT; BCI; CLASSIFICATION; FRAMEWORK; STROKE
AB Objective. We have developed an asynchronous brain-machine interface (BMI)-based lower limb exoskeleton control system based on steady-state visual evoked potentials (SSVEPs). Approach. By decoding electroencephalography signals in real-time, users are able to walk forward, turn right, turn left, sit, and stand while wearing the exoskeleton. SSVEP stimulation is implemented with a visual stimulation unit, consisting of five light emitting diodes fixed to the exoskeleton. A canonical correlation analysis (CCA) method for the extraction of frequency information associated with the SSVEP was used in combination with k-nearest neighbors. Main results. Overall, 11 healthy subjects participated in the experiment to evaluate performance. To achieve the best classification, CCA was first calibrated in an offline experiment. In the subsequent online experiment, our results exhibit accuracies of 91.3 +/- 5.73%, a response time of 3.28 +/- 1.82 s, an information transfer rate of 32.9 +/- 9.13 bits/min, and a completion time of 1100 +/- 154.92 s for the experimental parcour studied. Significance. The ability to achieve such high quality BMI control indicates that an SSVEP-based lower limb exoskeleton for gait assistance is becoming feasible.
C1 [Kwak, No-Sang; Mueller, Klaus-Robert; Lee, Seong-Whan] Korea Univ, Dept Brain & Cognit Engn, Seoul, South Korea.
   [Mueller, Klaus-Robert] TU Berlin, Dept Comp Sci, Machine Learning Grp, Berlin, Germany.
C3 Korea University; Technical University of Berlin
RP Lee, SW (corresponding author), Korea Univ, Dept Brain & Cognit Engn, Seoul, South Korea.
EM nskwak@korea.ac.kr; klaus-robert.mueller@tu-berlin.de;
   sw.lee@korea.ac.kr
RI Mueller, Klaus-Robert/C-3196-2013
OI Mueller, Klaus-Robert/0000-0002-3861-7685
FU National Research Foundation of Korea (NRF) grant - Korea government
   [NRF-2015R1A2A1A05001867]
FX This research was supported by a National Research Foundation of Korea
   (NRF) grant funded by the Korea government (NRF-2015R1A2A1A05001867).
CR [Anonymous], 2007, BRAIN COMPUTER INTER
   [Anonymous], P IEEE INT C SYST MA
   [Anonymous], P IEEE INT WINT WORK
   Barry RJ, 2007, CLIN NEUROPHYSIOL, V118, P2765, DOI 10.1016/j.clinph.2007.07.028
   Biessmann Felix, 2011, IEEE Rev Biomed Eng, V4, P26, DOI 10.1109/RBME.2011.2170675
   Blankertz B, 2008, IEEE SIGNAL PROC MAG, V25, P41, DOI 10.1109/MSP.2008.4408441
   Blankertz B, 2011, NEUROIMAGE, V56, P814, DOI 10.1016/j.neuroimage.2010.06.048
   Blankertz B, 2010, NEUROIMAGE, V51, P1303, DOI 10.1016/j.neuroimage.2010.03.022
   Carlson T, 2013, IEEE ROBOT AUTOM MAG, V20, P65, DOI 10.1109/MRA.2012.2229936
   Collinger JL, 2013, LANCET, V381, P557, DOI 10.1016/S0140-6736(12)61816-9
   Contreras-Vidal JL, 2013, IEEE ENG MED BIO, P1579, DOI 10.1109/EMBC.2013.6609816
   Cruz-Garza JG, 2014, FRONT HUM NEUROSCI, V8, DOI 10.3389/fnhum.2014.00188
   Dähne S, 2014, NEUROIMAGE, V86, P111, DOI 10.1016/j.neuroimage.2013.07.079
   Diez PF, 2011, J NEUROENG REHABIL, V8, DOI 10.1186/1743-0003-8-39
   Do AH, 2013, J NEUROENG REHABIL, V10, DOI 10.1186/1743-0003-10-111
   Gao SK, 2014, IEEE T BIO-MED ENG, V61, P1436, DOI 10.1109/TBME.2014.2300164
   Gramann K, 2010, FRONT HUM NEUROSCI, V4, DOI 10.3389/fnhum.2010.00202
   Guger C, 2012, FRONT NEUROSCI-SWITZ, V6, DOI 10.3389/fnins.2012.00169
   Hochberg LR, 2006, NATURE, V442, P164, DOI 10.1038/nature04970
   Kilicarslan A, 2013, IEEE ENG MED BIO, P5606, DOI 10.1109/EMBC.2013.6610821
   Kim IH, 2015, J NEURAL ENG, V12, DOI 10.1088/1741-2560/12/1/016001
   King CE, 2013, J NEUROENG REHABIL, V10, DOI 10.1186/1743-0003-10-77
   Lebedev MA, 2006, TRENDS NEUROSCI, V29, P536, DOI 10.1016/j.tins.2006.07.004
   Lemm S, 2011, NEUROIMAGE, V56, P387, DOI 10.1016/j.neuroimage.2010.11.004
   Lin YP, 2013, IEEE ENG MED BIO, P1350, DOI 10.1109/EMBC.2013.6609759
   Lin ZL, 2006, IEEE T BIO-MED ENG, V53, P2610, DOI 10.1109/TBME.2006.886577
   Lopes AC, 2013, ROBOT AUTON SYST, V61, P245, DOI 10.1016/j.robot.2012.11.002
   Lotte F, 2007, J NEURAL ENG, V4, pR1, DOI 10.1088/1741-2560/4/2/R01
   Lotte F, 2011, IEEE T BIO-MED ENG, V58, P355, DOI 10.1109/TBME.2010.2082539
   Luo A, 2010, J NEURAL ENG, V7, DOI 10.1088/1741-2560/7/2/026010
   McDaid AJ, 2013, IEEE ASME INT C ADV, P1039, DOI 10.1109/AIM.2013.6584231
   Müller KR, 2008, J NEUROSCI METH, V167, P82, DOI 10.1016/j.jneumeth.2007.09.022
   Müller-Putz GR, 2008, IEEE T BIO-MED ENG, V55, P361, DOI 10.1109/TBME.2007.897815
   Nilsson A, 2014, J NEUROENG REHABIL, V11, DOI 10.1186/1743-0003-11-92
   Ortner R, 2011, IEEE T NEUR SYS REH, V19, P1, DOI 10.1109/TNSRE.2010.2076364
   Parini Sergio, 2009, Comput Intell Neurosci, P864564, DOI 10.1155/2009/864564
   Pastor MA, 2003, J NEUROSCI, V23, P11621
   Pfurtscheller G, 2001, P IEEE, V89, P1123, DOI 10.1109/5.939829
   Picton TW, 2003, INT J AUDIOL, V42, P177, DOI 10.3109/14992020309101316
   Rea M, 2014, NEUROREHAB NEURAL RE, V28, P564, DOI 10.1177/1545968313520410
   Samek Wojciech, 2014, IEEE Rev Biomed Eng, V7, P50, DOI 10.1109/RBME.2013.2290621
   Schultz AE, 2011, PM&R, V3, P55, DOI 10.1016/j.pmrj.2010.06.016
   Suk HI, 2013, IEEE T PATTERN ANAL, V35, P286, DOI 10.1109/TPAMI.2012.69
   Tomioka R, 2010, NEUROIMAGE, V49, P415, DOI 10.1016/j.neuroimage.2009.07.045
   Tsukahara A, 2015, IEEE T NEUR SYS REH, V23, P308, DOI 10.1109/TNSRE.2014.2364618
   Tucker MR, 2015, J NEUROENG REHABIL, V12, DOI 10.1186/1743-0003-12-1
   Venkatakrishnan Anusha, 2014, Curr Phys Med Rehabil Rep, V2, P93
   Wolpaw J R, 1998, IEEE Trans Rehabil Eng, V6, P326, DOI 10.1109/86.712231
   Yeom SK, 2014, PLOS ONE, V9, DOI 10.1371/journal.pone.0111157
   Zhang Y, 2012, BIOMED SIGNAL PROCES, V7, P104, DOI 10.1016/j.bspc.2011.02.002
   Zhu Danhua, 2010, Comput Intell Neurosci, P702357, DOI 10.1155/2010/702357
NR 51
TC 161
Z9 170
U1 8
U2 106
PU IOP Publishing Ltd
PI BRISTOL
PA TEMPLE CIRCUS, TEMPLE WAY, BRISTOL BS1 6BE, ENGLAND
SN 1741-2560
EI 1741-2552
J9 J NEURAL ENG
JI J. Neural Eng.
PD OCT
PY 2015
VL 12
IS 5
AR 056009
DI 10.1088/1741-2560/12/5/056009
PG 14
WC Engineering, Biomedical; Neurosciences
WE Science Citation Index Expanded (SCI-EXPANDED)
SC Engineering; Neurosciences & Neurology
GA CV3DY
UT WOS:000364139800011
PM 26291321
DA 2024-08-06
ER

PT J
AU Hanakawa, T
AF Hanakawa, Takashi
TI Organizing motor imageries
SO NEUROSCIENCE RESEARCH
LA English
DT Review
DE Imagination; Movement; Simulation; Embodiment; Brain machine interface;
   Neurorehabilitation
ID BRAIN-COMPUTER INTERFACE; IMAGINED HAND MOVEMENTS; TRANSCRANIAL MAGNETIC
   STIMULATION; PREMOTOR CORTEX; MENTAL PRACTICE; CHRONIC STROKE;
   CORTICOSPINAL EXCITABILITY; EVOKED-POTENTIALS; CONTROLLED-TRIAL;
   PARIETAL CORTEX
AB Over the last few decades, motor imagery has attracted the attention of researchers as a prototypical example of 'embodied cognition' and also as a basis for neuro-rehabilitation and brain-machine interfaces. The current definition of motor imagery is widely accepted, but it is important to note that various abilities rather than a single cognitive entity are dealt with under a single term. Here, motor imagery has been characterized based on four factors: (1) motor control, (2) explicitness, (3) sensory modalities, and (4) agency. Sorting out these factors characterizing motor imagery may explain some discrepancies and variability in the findings from previous studies and will help to optimize a study design in accordance with the purpose of each study in the future. (C) 2015 The Author. Published by Elsevier Ireland Ltd.
C1 [Hanakawa, Takashi] Natl Ctr Neurol & Psychiat, Dept Adv Neuroimaging, Integrat Brain Imaging Ctr, 4-1-1 Ogawahigashi, Kodaira, Tokyo 1878551, Japan.
C3 National Center for Neurology & Psychiatry - Japan
RP Hanakawa, T (corresponding author), Natl Ctr Neurol & Psychiat, Dept Adv Neuroimaging, Integrat Brain Imaging Ctr, 4-1-1 Ogawahigashi, Kodaira, Tokyo 1878551, Japan.
EM hanakawa@ncnp.go.jp
RI Hanakawa, Takashi/AEU-7951-2022; Coish, Elizabeth/AAU-1245-2020
FU Strategic Research Program for Brain Science of BMI Technologies for
   Clinical Application; Brain Mapping by Integrated Neurotechnologies for
   Disease Studies (Brain/MINDS); Health Labor Science Research Grants from
   Japan Agency for Medical Research and Development; AMED; KAKENHI from
   MEXT [26120008]; Intramural Research Grant for Neurological and
   Psychiatric Disorders of National Center of Neurology and Psychiatry,
   Japan; Grants-in-Aid for Scientific Research [26120008] Funding Source:
   KAKEN
FX This study was in part supported by the Strategic Research Program for
   Brain Science of BMI Technologies for Clinical Application carried out
   under the Strategic Research Program for Brain Sciences and Brain
   Mapping by Integrated Neurotechnologies for Disease Studies
   (Brain/MINDS), Health Labor Science Research Grants from Japan Agency
   for Medical Research and Development, AMED, and KAKENHI (26120008) from
   MEXT, and the Intramural Research Grant for Neurological and Psychiatric
   Disorders of National Center of Neurology and Psychiatry, Japan.
CR Aflalo T, 2015, SCIENCE, V348, P906, DOI 10.1126/science.aaa5417
   Bidet-Caulet A, 2005, NEUROIMAGE, V28, P132, DOI 10.1016/j.neuroimage.2005.06.018
   Blanke O, 2005, J NEUROSCI, V25, P550, DOI 10.1523/JNEUROSCI.2612-04.2005
   Bonnard M, 2007, EUR J NEUROSCI, V25, P872, DOI 10.1111/j.1460-9568.2007.05320.x
   Buccino G, 2001, EUR J NEUROSCI, V13, P400, DOI 10.1111/j.1460-9568.2001.01385.x
   Butler AJ, 2006, ARCH PHYS MED REHAB, V87, pS2, DOI 10.1016/j.apmr.2006.08.326
   Cisek P, 2004, NATURE, V431, P993, DOI 10.1038/nature03005
   Cui H, 2011, J NEUROSCI, V31, P18130, DOI 10.1523/JNEUROSCI.6247-10.2011
   Decety J, 1996, BEHAV BRAIN RES, V72, P127
   Decety J, 1996, BEHAV BRAIN RES, V77, P45, DOI 10.1016/0166-4328(95)00225-1
   Dechent P, 2004, COGNITIVE BRAIN RES, V19, P138, DOI 10.1016/j.cogbrainres.2003.11.012
   DOMINEY P, 1995, NEUROPSYCHOLOGIA, V33, P727, DOI 10.1016/0028-3932(95)00008-Q
   Downing PE, 2001, SCIENCE, V293, P2470, DOI 10.1126/science.1063414
   Duque J, 2012, J NEUROSCI, V32, P806, DOI 10.1523/JNEUROSCI.4299-12.2012
   Ehrsson HH, 2003, J NEUROPHYSIOL, V90, P3304, DOI 10.1152/jn.01113.2002
   Ersland L, 1996, NEUROREPORT, V8, P207, DOI 10.1097/00001756-199612200-00042
   Gerardin E, 2000, CEREB CORTEX, V10, P1093, DOI 10.1093/cercor/10.11.1093
   Grush R, 2004, BEHAV BRAIN SCI, V27, P377, DOI 10.1017/S0140525X04000093
   Guillot A, 2012, FRONT HUM NEUROSCI, V6, DOI 10.3389/fnhum.2012.00247
   Guillot A, 2009, HUM BRAIN MAPP, V30, P2157, DOI 10.1002/hbm.20658
   Hanakawa T, 2005, J NEUROPHYSIOL, V93, P2950, DOI 10.1152/jn.00784.2004
   Hanakawa T, 2003, J NEUROPHYSIOL, V89, P989, DOI 10.1152/jn.00132.2002
   Hanakawa T, 2008, CEREB CORTEX, V18, P2775, DOI 10.1093/cercor/bhn036
   Hanakawa T, 2007, NEUROSCI RES, V58, pS60, DOI 10.1016/j.neures.2007.06.355
   Hanakawa T, 2011, NEUROSCI RES, V70, P144, DOI 10.1016/j.neures.2011.02.010
   Harris R, 2014, PLOS ONE, V9, DOI 10.1371/journal.pone.0093681
   Hoshi E, 2004, J NEUROPHYSIOL, V92, P3482, DOI 10.1152/jn.00547.2004
   Howard RJ, 1996, CURR BIOL, V6, P1015, DOI 10.1016/S0960-9822(02)00646-2
   Ietswaart M, 2011, BRAIN, V134, P1373, DOI 10.1093/brain/awr077
   Ionta S, 2011, NEURON, V70, P363, DOI 10.1016/j.neuron.2011.03.009
   Iseki K, 2008, NEUROIMAGE, V41, P1021, DOI 10.1016/j.neuroimage.2008.03.010
   IZUMI SI, 1995, AM J PHYS MED REHAB, V74, P207, DOI 10.1097/00002060-199505000-00005
   JEANNEROD M, 1994, BEHAV BRAIN SCI, V17, P187, DOI 10.1017/S0140525X00034026
   Kasahara K, 2015, NEUROIMAGE, V110, P95, DOI 10.1016/j.neuroimage.2015.01.055
   Kasai T, 1997, BRAIN RES, V744, P147, DOI 10.1016/S0006-8993(96)01101-8
   Krams M, 1998, EXP BRAIN RES, V120, P386, DOI 10.1007/s002210050412
   Kraskov A, 2009, NEURON, V64, P922, DOI 10.1016/j.neuron.2009.12.010
   Kroeger J, 2010, EUR J NEUROSCI, V32, P1771, DOI 10.1111/j.1460-9568.2010.07442.x
   Liang N, 2007, NEUROREPORT, V18, P1241, DOI 10.1097/WNR.0b013e3282202707
   Liu KPY, 2009, STROKE, V40, P2222, DOI 10.1161/STROKEAHA.108.540997
   Lotze M, 1999, J COGNITIVE NEUROSCI, V11, P491, DOI 10.1162/089892999563553
   Malouin F, 2003, HUM BRAIN MAPP, V19, P47, DOI 10.1002/hbm.10103
   Malouin F, 2013, FRONT HUM NEUROSCI, V7, DOI 10.3389/fnhum.2013.00576
   Mihara M, 2013, STROKE, V44, P1091, DOI 10.1161/STROKEAHA.111.674507
   Mizuguchi N, 2014, NEUROSCI LETT, V581, P69, DOI 10.1016/j.neulet.2014.08.025
   Mizuguchi N, 2013, EXP BRAIN RES, V230, P243, DOI 10.1007/s00221-013-3649-3
   Naito E, 2002, NEURON, V36, P979, DOI 10.1016/S0896-6273(02)00980-7
   Naito E, 2002, J NEUROSCI, V22, P3683
   Naito E, 2011, NEUROCASE, V17, P133, DOI 10.1080/13554794.2010.498428
   Nakayama Y, 2008, J NEUROSCI, V28, P10287, DOI 10.1523/JNEUROSCI.2372-08.2008
   Osuagwu BA, 2014, NEUROPSYCHOLOGIA, V65, P197, DOI 10.1016/j.neuropsychologia.2014.10.029
   Page SJ, 2007, STROKE, V38, P1293, DOI 10.1161/01.STR.0000260205.67348.2b
   Page SJ, 2009, NEUROREHAB NEURAL RE, V23, P382, DOI 10.1177/1545968308326427
   Park CH, 2015, NEUROIMAGE, V113, P101, DOI 10.1016/j.neuroimage.2015.03.033
   PARSONS LM, 1995, NATURE, V375, P54, DOI 10.1038/375054a0
   Pichiorri F, 2015, ANN NEUROL, V77, P851, DOI 10.1002/ana.24390
   Porro CA, 1996, J NEUROSCI, V16, P7688
   Raffin E, 2012, BRAIN, V135, P582, DOI 10.1093/brain/awr337
   Ramos-Murguialday A, 2013, ANN NEUROL, V74, P100, DOI 10.1002/ana.23879
   Rizzolatti G, 2010, NAT REV NEUROSCI, V11, P264, DOI 10.1038/nrn2805
   Roth R, 1996, NEUROREPORT, V7, P1280, DOI 10.1097/00001756-199605170-00012
   Ruby P, 2001, NAT NEUROSCI, V4, P546, DOI 10.1038/87510
   Saygin AP, 2004, J NEUROSCI, V24, P6181, DOI 10.1523/JNEUROSCI.0504-04.2004
   Schwoebel J, 2002, BRAIN COGNITION, V50, P1, DOI 10.1016/S0278-2626(02)00005-2
   Sharma N, 2006, STROKE, V37, P1941, DOI 10.1161/01.STR.0000226902.43357.fc
   Shindo K, 2011, J REHABIL MED, V43, P951, DOI 10.2340/16501977-0859
   SIRIGU A, 1995, NEUROREPORT, V6, P997, DOI 10.1097/00001756-199505090-00012
   Sirigu A, 1996, SCIENCE, V273, P1564, DOI 10.1126/science.273.5281.1564
   Stinear CM, 2006, EXP BRAIN RES, V168, P157, DOI 10.1007/s00221-005-0078-y
   Stinear CM, 2003, CLIN NEUROPHYSIOL, V114, P909, DOI 10.1016/S1388-2457(02)00373-5
   Takeuchi N, 2015, J CLIN NEUROPHYSIOL, V32, P44, DOI 10.1097/WNP.0000000000000123
   van der Meulen M, 2014, HUM BRAIN MAPP, V35, P455, DOI 10.1002/hbm.22192
   Vigneswaran G, 2013, CURR BIOL, V23, P236, DOI 10.1016/j.cub.2012.12.006
   Wolpaw JR, 2004, P NATL ACAD SCI USA, V101, P17849, DOI 10.1073/pnas.0403504101
   Xu L, 2014, NEUROSCIENCE, V261, P184, DOI 10.1016/j.neuroscience.2013.12.005
   Yousry TA, 1997, BRAIN, V120, P141, DOI 10.1093/brain/120.1.141
NR 76
TC 82
Z9 87
U1 0
U2 32
PU ELSEVIER IRELAND LTD
PI CLARE
PA ELSEVIER HOUSE, BROOKVALE PLAZA, EAST PARK SHANNON, CO, CLARE, 00000,
   IRELAND
SN 0168-0102
EI 1872-8111
J9 NEUROSCI RES
JI Neurosci. Res.
PD MAR
PY 2016
VL 104
BP 56
EP 63
DI 10.1016/j.neures.2015.11.003
PG 8
WC Neurosciences
WE Science Citation Index Expanded (SCI-EXPANDED)
SC Neurosciences & Neurology
GA DI5QA
UT WOS:000373552500008
PM 26602980
OA hybrid
DA 2024-08-06
ER

PT J
AU Burns, A
   Adeli, H
   Buford, JA
AF Burns, Alexis
   Adeli, Hojjat
   Buford, John A.
TI Brain-Computer Interface after Nervous System Injury
SO NEUROSCIENTIST
LA English
DT Review
DE computational neuroscience; signal processing; wavelets; Parkinson's
   disease; brain-computer-interface
ID EEG-BASED DIAGNOSIS; MACHINE INTERFACE; ALZHEIMERS-DISEASE;
   HIGH-PERFORMANCE; COMBINING P300; PROSTHETIC ARM; METHODOLOGY;
   RESTORATION; REHABILITATION; COMMUNICATION
AB Brain-computer interface (BCI) has proven to be a useful tool for providing alternative communication and mobility to patients suffering from nervous system injury. BCI has been and will continue to be implemented into rehabilitation practices for more interactive and speedy neurological recovery. The most exciting BCI technology is evolving to provide therapeutic benefits by inducing cortical reorganization via neuronal plasticity. This article presents a state-of-the-art review of BCI technology used after nervous system injuries, specifically: amyotrophic lateral sclerosis, Parkinson's disease, spinal cord injury, stroke, and disorders of consciousness. Also presented is transcending, innovative research involving new treatment of neurological disorders.
C1 [Burns, Alexis] Ohio State Univ, Biomed Engn Grad Program, Columbus, OH 43210 USA.
   [Adeli, Hojjat] Ohio State Univ, Dept Biomed Engn, Columbus, OH 43210 USA.
   [Adeli, Hojjat] Ohio State Univ, Dept Biomed Informat Civil & Environm Engn & Geod, Columbus, OH 43210 USA.
   [Adeli, Hojjat] Ohio State Univ, Dept Elect & Comp Engn & Neurosci, Columbus, OH 43210 USA.
   [Adeli, Hojjat] Ohio State Univ, Biophys Grad Program, Columbus, OH 43210 USA.
   [Buford, John A.] Ohio State Univ, Phys Therapy Div, Sch Hlth & Rehabil Sci, Columbus, OH 43210 USA.
C3 University System of Ohio; Ohio State University; University System of
   Ohio; Ohio State University; University System of Ohio; Ohio State
   University; University System of Ohio; Ohio State University; University
   System of Ohio; Ohio State University; University System of Ohio; Ohio
   State University
RP Adeli, H (corresponding author), Ohio State Univ, Dept Biomed Engn, 470 Hitchcock Hall,2070 Neil Ave, Columbus, OH 43210 USA.
EM adeli.1@osu.edu
RI adeli, hojjat/D-1430-2010; Buford, John/B-4413-2011
OI Buford, John/0000-0001-6464-2617
CR Adeli H, 2005, J ALZHEIMERS DIS, V7, P187
   Adeli H, 2005, CLIN EEG NEUROSCI, V36, P131, DOI 10.1177/155005940503600303
   Adeli H, 2010, AUTOMATED EEG-BASED DIAGNOSIS OF NEUROLOGICAL DISORDERS: INVENTING THE FUTURE OF NEUROLOGY, P1
   Adeli H, 2008, NEUROSCI LETT, V444, P190, DOI 10.1016/j.neulet.2008.08.008
   Ahmadlou M, 2012, J NEUROSCI METH, V211, P203, DOI 10.1016/j.jneumeth.2012.08.020
   Ahmadlou M, 2011, ALZ DIS ASSOC DIS, V25, P85, DOI 10.1097/WAD.0b013e3181ed1160
   Ahmadlou M, 2010, J NEURAL TRANSM, V117, P1099, DOI 10.1007/s00702-010-0450-3
   Ahmadlou M, 2010, CLIN EEG NEUROSCI, V41, P1, DOI 10.1177/155005941004100103
   Akram F, 2014, COMPUT BIOL MED, V45, P118, DOI 10.1016/j.compbiomed.2013.12.001
   Alexandridis A, 2013, INT J NEURAL SYST, V23, DOI 10.1142/S0129065713500299
   [Anonymous], 2014, BRAIN COMPUTER INTER, DOI DOI 10.1007/978-3-642-54707-2_6
   Badia SBI, 2013, IEEE T NEUR SYS REH, V21, P174, DOI 10.1109/TNSRE.2012.2229295
   Bradnam LV, 2012, CEREB CORTEX, V22, P2662, DOI 10.1093/cercor/bhr344
   Buzsáki G, 2012, ANNU REV NEUROSCI, V35, P203, DOI 10.1146/annurev-neuro-062111-150444
   Chen XG, 2013, J NEURAL ENG, V10, DOI 10.1088/1741-2560/10/6/066009
   De Massari D, 2013, BRAIN, V136, P1989, DOI 10.1093/brain/awt102
   Do AH, 2013, J NEUROENG REHABIL, V10, DOI 10.1186/1743-0003-10-111
   Engelhard B, 2013, NEURON, V77, P361, DOI 10.1016/j.neuron.2012.11.015
   Ethier C, 2012, NATURE, V485, P368, DOI 10.1038/nature10987
   Fernández-Espejo D, 2013, NAT REV NEUROSCI, V14, P801, DOI 10.1038/nrn3608
   Florin E, 2014, NEUROIMAGE, V88, P54, DOI 10.1016/j.neuroimage.2013.10.028
   Ganguly K, 2011, NAT NEUROSCI, V14, P662, DOI 10.1038/nn.2797
   Gilja V, 2012, NAT NEUROSCI, V15, P1752, DOI 10.1038/nn.3265
   Hampson RE, 2013, J NEURAL ENG, V10, DOI 10.1088/1741-2560/10/6/066013
   Hargrove LJ, 2013, NEW ENGL J MED, V369, P1237, DOI 10.1056/NEJMoa1300126
   Hochberg LR, 2012, NATURE, V485, P372, DOI 10.1038/nature11076
   Hsu WY, 2013, INT J NEURAL SYST, V23, DOI 10.1142/S012906571350007X
   Iscan Z, 2014, BIOMED SIGNAL PROCES, V10, P145, DOI 10.1016/j.bspc.2013.11.009
   Käthner I, 2013, CLIN NEUROPHYSIOL, V124, P327, DOI 10.1016/j.clinph.2012.08.006
   Kringelbach ML, 2007, NAT REV NEUROSCI, V8, P623, DOI 10.1038/nrn2196
   Lawrence EJ, 2014, NEUROIMAGE, V88, P113, DOI 10.1016/j.neuroimage.2013.10.069
   Li DW, 2013, INTEGR COMPUT-AID E, V20, P201, DOI 10.3233/ICA-130428
   Li J, 2014, INT J NEURAL SYST, V24, DOI 10.1142/S0129065714500142
   Li JH, 2013, INT J NEURAL SYST, V23, DOI 10.1142/S0129065713500135
   Li YQ, 2013, IEEE T BIO-MED ENG, V60, P3156, DOI 10.1109/TBME.2013.2270283
   Little S, 2013, ANN NEUROL, V74, P449, DOI 10.1002/ana.23951
   Liu C, 2013, INT J NEURAL SYST, V23, DOI 10.1142/S0129065713500172
   Liu Y, 2014, J NEUROSCI METH, V222, P238, DOI 10.1016/j.jneumeth.2013.11.009
   Lo AC, 2010, NEW ENGL J MED, V362, P1772, DOI 10.1056/NEJMoa0911341
   Lopez-Gordo MA, 2013, INT J NEURAL SYST, V23, DOI 10.1142/S0129065713500160
   Lucas TH, 2013, J NEUROSCI, V33, P5261, DOI 10.1523/JNEUROSCI.4683-12.2013
   Lulé D, 2013, CLIN NEUROPHYSIOL, V124, P101, DOI 10.1016/j.clinph.2012.04.030
   Mace M, 2014, J NEUROSCI METH, V224, P66, DOI 10.1016/j.jneumeth.2013.11.019
   Marchetti M, 2013, NEUROREHAB NEURAL RE, V27, P430, DOI 10.1177/1545968312471903
   McMullen DP, 2014, IEEE T NEUR SYS REH, V22, P784, DOI 10.1109/TNSRE.2013.2294685
   Monti MM, 2010, NEW ENGL J MED, V362, P579, DOI 10.1056/NEJMoa0905370
   Müller-Putz GR, 2013, INT J NEURAL SYST, V23, DOI 10.1142/S0129065712500372
   Münssinger JI, 2010, FRONT NEUROSCI-SWITZ, V4, DOI 10.3389/fnins.2010.00182
   Mukamel R, 2012, ANNU REV PSYCHOL, V63, P511, DOI 10.1146/annurev-psych-120709-145401
   Naci L, 2012, ANN NEUROL, V72, P312, DOI 10.1002/ana.23656
   Nishimura Y, 2013, FRONT NEURAL CIRCUIT, V7, DOI 10.3389/fncir.2013.00057
   O'Doherty JE, 2011, NATURE, V479, P228, DOI 10.1038/nature10489
   Orsborn AL, 2014, NEURON, V82, P1380, DOI 10.1016/j.neuron.2014.04.048
   Ortiz-Rosario A, 2013, REV NEUROSCIENCE, V24, P537, DOI 10.1515/revneuro-2013-0032
   Perdikis S, 2014, J NEURAL ENG, V11, DOI 10.1088/1741-2560/11/3/036003
   Pérez G, 2014, INTEGR COMPUT-AID E, V21, P163, DOI 10.3233/ICA-130457
   Pfurtscheller G, 2010, IEEE T NEUR SYS REH, V18, P409, DOI 10.1109/TNSRE.2010.2040837
   Pokorny C, 2013, ARTIF INTELL MED, V59, P81, DOI 10.1016/j.artmed.2013.07.003
   Postelnicu CC, 2013, IEEE T BIO-MED ENG, V60, P534, DOI 10.1109/TBME.2012.2228645
   Ramos-Murguialday A, 2013, ANN NEUROL, V74, P100, DOI 10.1002/ana.23879
   Rangaprakash D, 2013, INT J NEURAL SYST, V23, DOI 10.1142/S0129065713500032
   Rodríguez-Bermúdez G, 2013, INT J NEURAL SYST, V23, DOI 10.1142/S0129065713500159
   Rohm M, 2013, ARTIF INTELL MED, V59, P133, DOI 10.1016/j.artmed.2013.07.004
   Rotermund D, 2013, J NEUROSCI, V33, P6001, DOI 10.1523/JNEUROSCI.4225-12.2013
   Rouse AG, 2013, J NEUROSCI, V33, P1326, DOI 10.1523/JNEUROSCI.0271-12.2013
   Santaniello S, 2012, IEEE T NEUR SYS REH, V20, P708, DOI 10.1109/TNSRE.2012.2210246
   Serletis D, 2013, INT J NEURAL SYST, V23, DOI 10.1142/S0129065712500335
   Shanechi MM, 2012, NAT NEUROSCI, V15, P1715, DOI 10.1038/nn.3250
   Siddique N., 2013, Computational Intelligence: Synergies of Fuzzy Logic, Neural Networks and Evolutionary Computing
   Thakor NV, 2013, SCI TRANSL MED, V5, DOI 10.1126/scitranslmed.3007303
   Townsend G, 2010, CLIN NEUROPHYSIOL, V121, P1109, DOI 10.1016/j.clinph.2010.01.030
   Velliste M, 2008, NATURE, V453, P1098, DOI 10.1038/nature06996
   Vonck K, 2013, INT J NEURAL SYST, V23, DOI 10.1142/S0129065712500347
   Xu MP, 2013, J NEURAL ENG, V10, DOI 10.1088/1741-2560/10/2/026001
   Yanagisawa T, 2012, ANN NEUROL, V71, P353, DOI 10.1002/ana.22613
   Yin EW, 2014, IEEE T BIO-MED ENG, V61, P473, DOI 10.1109/TBME.2013.2281976
   Zhang Y, 2013, INT J NEURAL SYST, V24
   Zhang Y, 2014, INT J NEURAL SYST, V24, DOI 10.1142/S0129065714500038
   Zhou LR, 2013, COMPUT-AIDED CIV INF, V28, P210, DOI 10.1111/j.1467-8667.2012.00803.x
   Zickler C, 2013, ARTIF INTELL MED, V59, P99, DOI 10.1016/j.artmed.2013.08.003
NR 80
TC 103
Z9 115
U1 4
U2 119
PU SAGE PUBLICATIONS INC
PI THOUSAND OAKS
PA 2455 TELLER RD, THOUSAND OAKS, CA 91320 USA
SN 1073-8584
EI 1089-4098
J9 NEUROSCIENTIST
JI Neuroscientist
PD DEC
PY 2014
VL 20
IS 6
BP 639
EP 651
DI 10.1177/1073858414549015
PG 13
WC Clinical Neurology; Neurosciences
WE Science Citation Index Expanded (SCI-EXPANDED)
SC Neurosciences & Neurology
GA AX7QR
UT WOS:000347110600012
PM 25193343
DA 2024-08-06
ER

PT J
AU Le Bars, S
   Chokron, S
   Balp, R
   Douibi, K
   Waszak, F
AF Le Bars, Solene
   Chokron, Sylvie
   Balp, Rodrigo
   Douibi, Khalida
   Waszak, Florian
TI Theoretical Perspective on an Ideomotor Brain-Computer Interface: Toward
   a Naturalistic and Non-invasive Brain-Computer Interface Paradigm Based
   on Action-Effect Representation
SO FRONTIERS IN HUMAN NEUROSCIENCE
LA English
DT Article
DE non-invasive brain-computer interface; ideomotor; action-effect
   prediction; intention decoding; human voluntary action
ID EFFECT ANTICIPATION; MOTOR IMAGERY; TEMPORAL DYNAMICS; MODULATION;
   FEEDBACK; SELF; PERCEPTION; IMPACT; CORTEX
AB Recent years have been marked by the fulgurant expansion of non-invasive Brain-Computer Interface (BCI) devices and applications in various contexts (medical, industrial etc.). This technology allows agents "to directly act with thoughts," bypassing the peripheral motor system. Interestingly, it is worth noting that typical non-invasive BCI paradigms remain distant from neuroscientific models of human voluntary action. Notably, bidirectional links between action and perception are constantly ignored in BCI experiments. In the current perspective article, we proposed an innovative BCI paradigm that is directly inspired by the ideomotor principle, which postulates that voluntary actions are driven by the anticipated representation of forthcoming perceptual effects. We believe that (1) adapting BCI paradigms could allow simple action-effect bindings and consequently action-effect predictions and (2) using neural underpinnings of those action-effect predictions as features of interest in AI methods, could lead to more accurate and naturalistic BCI-mediated actions.
C1 [Le Bars, Solene; Balp, Rodrigo; Douibi, Khalida] Capgemini Engn, Altran Lab, Paris, France.
   [Le Bars, Solene; Chokron, Sylvie; Waszak, Florian] Univ Paris, CNRS, INCC UMR 8002, Paris, France.
   [Chokron, Sylvie] Fdn Ophtalmol Adolphe Rothschild, Paris, France.
C3 Centre National de la Recherche Scientifique (CNRS); Universite Paris
   Cite; Fondation Adolphe de Rothschild
RP Le Bars, S (corresponding author), Capgemini Engn, Altran Lab, Paris, France.; Le Bars, S (corresponding author), Univ Paris, CNRS, INCC UMR 8002, Paris, France.
EM solene_lb@outlook.fr
RI CHOKRON, Sylvie/JPX-4417-2023
OI DOUIBI, Khalida/0000-0001-9241-7329; Le Bars, Solene/0000-0001-5027-8666
CR Aflalo T, 2015, SCIENCE, V348, P906, DOI 10.1126/science.aaa5417
   Baess P, 2011, PSYCHOPHYSIOLOGY, V48, P1276, DOI 10.1111/j.1469-8986.2011.01196.x
   Beursken E.S., 2013, THEIS RADBOUD U NIJM
   Cardoso-Leite P, 2010, PSYCHOL SCI, V21, P1740, DOI 10.1177/0956797610389187
   Caspar EA, 2021, PLOS ONE, V16, DOI 10.1371/journal.pone.0245191
   Chen JJ, 2017, PLOS ONE, V12, DOI 10.1371/journal.pone.0178385
   Colzato LS, 2007, NEUROPSYCHOLOGIA, V45, P440, DOI 10.1016/j.neuropsychologia.2006.06.032
   Dal Seno Bernardo, 2010, Comput Intell Neurosci, P307254, DOI 10.1155/2010/307254
   Desantis A, 2014, COGNITION, V132, P243, DOI 10.1016/j.cognition.2014.04.010
   Dignath D, 2020, J EXP PSYCHOL GEN, V149, P1148, DOI 10.1037/xge0000707
   Douibi K, 2021, FRONT HUM NEUROSCI, V15, DOI 10.3389/fnhum.2021.705064
   Friston K, 2016, NEUROSCI BIOBEHAV R, V68, P862, DOI 10.1016/j.neubiorev.2016.06.022
   Gilbert SJ, 2018, NEUROIMAGE, V172, P278, DOI 10.1016/j.neuroimage.2017.12.090
   GREENWALD AG, 1970, PSYCHOL REV, V77, P73, DOI 10.1037/h0028689
   Guger C, 2012, FRONT NEUROSCI-SWITZ, V6, DOI 10.3389/fnins.2012.00169
   Höhne J, 2011, FRONT NEUROSCI-SWITZ, V5, DOI 10.3389/fnins.2011.00099
   Hommel B, 2001, BEHAV BRAIN SCI, V24, P849, DOI 10.1017/S0140525X01000103
   Hsu YF, 2015, J NEUROSCI, V35, P14653, DOI 10.1523/JNEUROSCI.2204-15.2015
   Hughes G, 2014, NEUROPSYCHOLOGIA, V61, P11, DOI 10.1016/j.neuropsychologia.2014.06.002
   James William., 1890, The Principles of Psychology, VVol. 1, DOI DOI 10.1037/10538-000
   Jeunet C, 2016, J NEURAL ENG, V13, DOI 10.1088/1741-2560/13/3/036024
   Jin J, 2012, PLOS ONE, V7, DOI 10.1371/journal.pone.0049688
   Klaffehn AL, 2019, NEUROPSYCHOLOGIA, V132, DOI 10.1016/j.neuropsychologia.2019.107145
   Kögel J, 2019, BMC MED ETHICS, V20, DOI 10.1186/s12910-019-0354-1
   Kok P, 2012, NEURON, V75, P265, DOI 10.1016/j.neuron.2012.04.034
   Kühn S, 2011, J COGNITIVE NEUROSCI, V23, P214, DOI 10.1162/jocn.2010.21418
   Kühn S, 2010, COGN AFFECT BEHAV NE, V10, P454, DOI 10.3758/CABN.10.4.454
   Kühn S, 2010, FRONT HUM NEUROSCI, V4, DOI 10.3389/fnhum.2010.00054
   Kunde W, 2004, PSYCHOL RES-PSYCH FO, V68, P91, DOI 10.1007/s00426-003-0147-4
   Le Bars S, 2019, NEUROPSYCHOLOGIA, V125, P14, DOI 10.1016/j.neuropsychologia.2019.01.012
   Le Bars S, 2016, COGNITION, V156, P6, DOI 10.1016/j.cognition.2016.07.005
   Lee MH, 2019, GIGASCIENCE, V8, DOI 10.1093/gigascience/giz002
   Limerick H, 2014, FRONT HUM NEUROSCI, V8, DOI [10.3389/tnhurn.2014.00643, 10.3389/fnhum.2014.00643]
   Lin ZM, 2018, SCI REP-UK, V8, DOI 10.1038/s41598-018-21717-y
   Marsh BT, 2015, J NEUROSCI, V35, P7374, DOI 10.1523/JNEUROSCI.1802-14.2015
   Metzinger T, 2013, FRONT PSYCHOL, V4, DOI 10.3389/fpsyg.2013.00931
   Miller KJ, 2010, P NATL ACAD SCI USA, V107, P4430, DOI 10.1073/pnas.0913697107
   Muhle-Karbe PS, 2012, FRONT PSYCHOL, V3, DOI 10.3389/fpsyg.2012.00450
   Neely RM, 2018, NEURON, V97, P1356, DOI 10.1016/j.neuron.2018.01.051
   Neuper C, 2005, COGNITIVE BRAIN RES, V25, P668, DOI 10.1016/j.cogbrainres.2005.08.014
   Omar C, 2011, INT J HUM-COMPUT INT, V27, P5, DOI 10.1080/10447318.2011.535749
   Pacherie E, 2008, COGNITION, V107, P179, DOI 10.1016/j.cognition.2007.09.003
   Paelecke M, 2007, J EXP PSYCHOL HUMAN, V33, P627, DOI 10.1037/0096-1523.33.3.627
   Pfurtscheller G, 1997, NEUROSCI LETT, V239, P65, DOI 10.1016/S0304-3940(97)00889-6
   Prinz W, 1997, EUR J COGN PSYCHOL, V9, P129, DOI 10.1080/713752551
   Quick KM, 2020, IEEE ENG MED BIO, P3355, DOI 10.1109/EMBC44109.2020.9175926
   Rainey Stephen, 2020, AJOB Neurosci, V11, P46, DOI 10.1080/21507740.2019.1704918
   Ramos-Murguialday A, 2012, PLOS ONE, V7, DOI 10.1371/journal.pone.0047048
   Rao R.P.N., 2013, Brain-Computer Interfacing: An Introduction
   Roussel C, 2014, FRONT HUM NEUROSCI, V8, DOI 10.3389/fnhum.2014.00115
   Roussel C, 2013, NEUROPSYCHOLOGIA, V51, P922, DOI 10.1016/j.neuropsychologia.2013.02.005
   Salvaris M, 2014, PLOS ONE, V9, DOI 10.1371/journal.pone.0085100
   Shin YK, 2010, PSYCHOL BULL, V136, P943, DOI 10.1037/a0020541
   Stanley J, 2007, J EXP PSYCHOL HUMAN, V33, P915, DOI 10.1037/0096-1523.33.4.915
   Steinert S., 2019, Philosophy Technology, V32, P457, DOI [10.1007/s13347-018-0308-4, DOI 10.1007/S13347-018-0308-4]
   Stock A, 2004, PSYCHOL RES-PSYCH FO, V68, P176, DOI 10.1007/s00426-003-0154-5
   Suminski AJ, 2010, J NEUROSCI, V30, P16777, DOI 10.1523/JNEUROSCI.3967-10.2010
   Tidoni E, 2014, FRONT NEUROROBOTICS, V8, DOI 10.3389/fnbot.2014.00020
   Waszak F, 2012, NEUROSCI BIOBEHAV R, V36, P943, DOI 10.1016/j.neubiorev.2011.11.004
   Wenjie Wang, 2019, 2019 IEEE International Conference on Robotics and Biomimetics (ROBIO), P2439, DOI 10.1109/ROBIO49542.2019.8961383
   Wierzgala P, 2018, FRONT NEUROINFORM, V12, DOI 10.3389/fninf.2018.00078
   Wirth C, 2020, J NEURAL ENG, V17, DOI 10.1088/1741-2552/ab53fe
   WOLPERT DM, 1995, SCIENCE, V269, P1880, DOI 10.1126/science.7569931
   Yon D, 2018, NAT COMMUN, V9, DOI 10.1038/s41467-018-06752-7
   Yousefi R, 2019, BIOMED PHYS ENG EXPR, V5, DOI 10.1088/2057-1976/aaee99
   Zander T. O., 2017, Periodica Polytechnica, Elect. Eng. Comput., V61, P209, DOI 10.3311/PPee.10435
   Ziessler M, 2011, Q J EXP PSYCHOL, V64, P1305, DOI 10.1080/17470218.2011.553067
NR 67
TC 3
Z9 3
U1 0
U2 21
PU FRONTIERS MEDIA SA
PI LAUSANNE
PA AVENUE DU TRIBUNAL FEDERAL 34, LAUSANNE, CH-1015, SWITZERLAND
SN 1662-5161
J9 FRONT HUM NEUROSCI
JI Front. Hum. Neurosci.
PD OCT 28
PY 2021
VL 15
AR 732764
DI 10.3389/fnhum.2021.732764
PG 8
WC Neurosciences; Psychology
WE Science Citation Index Expanded (SCI-EXPANDED); Social Science Citation Index (SSCI)
SC Neurosciences & Neurology; Psychology
GA WW2OA
UT WOS:000717761500001
PM 34776904
OA gold, Green Published
DA 2024-08-06
ER

PT J
AU Liu, J
   Qin, FL
   Dou, W
   Xie, SS
AF Liu, Jian
   Qin, Feilong
   Dou, Wang
   Xie, Sanshan
TI Design and Experimental Research on EEG Control System of Unmanned
   Vehicle Based on Brain-Computer Technology
SO NEUROQUANTOLOGY
LA English
DT Article
DE Brain-computer Interface; Unmanned Vehicle; Visual Evoked Potentials;
   FPGA; Labview
ID INTERFACE; FPGA; ACQUISITION; PERFORMANCE
AB The study on brain-computer interface technology to achieve the automatic control of unmanned vehicles can help people with disabilities to realize self-service travel, thus attracting more and more attention from scholars and manufacturers. In this paper, the visual evoked potentials of human brain are extracted by visual stimulator of FPGA, and the evoked potential vector by waveform matching recognition algorithm on Labview platform, which are used as the control signals of brain-computer interface to realize automatic control of unmanned vehicle. The article explains the basis of related technologies, based on which, the signal processing flow of unmanned vehicle control system is introduced. Finally, experiment on the automatic system control of unmanned vehicle based on visual evoked potentials is designed. The experiment shows that the average time for sending instructions is less than 3s, and the average correct recognition rate of instructions is higher than 90%. The present research has opened up the research on the brain-computer interface controlled unmanned vehicle field, and will have a positive effect for the ultimate realization of autonomous travel for patients with limited mobility.
C1 [Liu, Jian; Xie, Sanshan] Chengdu Technol Univ, Sch Mat Engn, Chengdu 611730, Sichuan, Peoples R China.
   [Qin, Feilong] Chengdu Technol Univ, Informat & Comp Sci, Chengdu 611730, Sichuan, Peoples R China.
   [Qin, Feilong] Univ Elect Sci & Technol China, Sch Math Sci, Chengdu 611731, Sichuan, Peoples R China.
   [Dou, Wang] CNPC Greatwall Drilling Co, Panjin 124010, Peoples R China.
C3 Chengdu Technological University; Chengdu Technological University;
   University of Electronic Science & Technology of China; China National
   Petroleum Corporation
RP Qin, FL (corresponding author), Chengdu Technol Univ, Informat & Comp Sci, Chengdu 611730, Sichuan, Peoples R China.; Qin, FL (corresponding author), Univ Elect Sci & Technol China, Sch Math Sci, Chengdu 611731, Sichuan, Peoples R China.
EM lida_112@163.com
FU Sichuan Science and Technology Program [18ZDYF2446]
FX The work presented in this paper was supported by Sichuan Science and
   Technology Program (2018), which name is Research and Design on a Big
   Data Platform for Usage-Based Insurance of Commercial vehicle (No.
   18ZDYF2446).
CR Bin Wang, 2010, Journal of Communications, V5, P467, DOI 10.4304/jcm.5.6.467-474
   Blankertz B, 2007, NEUROIMAGE, V37, P539, DOI 10.1016/j.neuroimage.2007.01.051
   Cummings M, 1999, IEEE COMMUN MAG, V37, P108, DOI 10.1109/35.747258
   Di Russo F, 2002, HUM BRAIN MAPP, V15, P95, DOI 10.1002/hbm.10010
   Hoffmann U, 2008, J NEUROSCI METH, V167, P115, DOI 10.1016/j.jneumeth.2007.03.005
   Horng JH, 2008, ADV ENG SOFTW, V39, P149, DOI 10.1016/j.advengsoft.2007.02.006
   Hou L, 2002, IEEE T POWER SYSTEMS, V12, P1053
   Imrek J, 2006, IEEE T NUCL SCI, V53, P2698, DOI 10.1109/TNS.2006.876004
   Li Y, 2015, MATH MODELLING ENG P, V2, P5, DOI DOI 10.18280/MMEP.020202
   Li YZ, 2016, MATH MODELLING ENG P, V3, P35
   Naouar MW, 2007, IEEE T IND ELECTRON, V54, P1907, DOI 10.1109/TIE.2007.898302
   Nijboer F, 2008, CLIN NEUROPHYSIOL, V119, P1909, DOI 10.1016/j.clinph.2008.03.034
   Qiu XJ, 2002, APPL ACOUST, V63, P467, DOI 10.1016/S0003-682X(01)00060-3
   Qiu ZC, 2014, MATH MODELLING ENG P, V1, P1
   Robson CCW, 2006, IEEE T NUCL SCI, V53, P2092, DOI 10.1109/TNS.2006.878698
   Santhanam G, 2006, NATURE, V442, P195, DOI 10.1038/nature04968
   Sellers EW, 2006, BIOL PSYCHOL, V73, P242, DOI 10.1016/j.biopsycho.2006.04.007
   Wang XH, 2015, INT J HEAT TECHNOL, V33, P143, DOI 10.18280/ijht.330223
   Yu X, 2007, ELECTRON LETT, V53, P558
NR 19
TC 1
Z9 1
U1 1
U2 16
PU ANKA PUBLISHER
PI BORNOVA
PA 116-11 SOK NO.10 K 2 D 2, BORNOVA, IZMIR 35050, TURKEY
SN 1303-5150
J9 NEUROQUANTOLOGY
JI NeuroQuantology
PD APR
PY 2018
VL 16
IS 4
BP 116
EP 123
DI 10.14704/nq.2018.16.4.1216
PG 8
WC Neurosciences
WE Science Citation Index Expanded (SCI-EXPANDED)
SC Neurosciences & Neurology
GA GG9KY
UT WOS:000433020600015
DA 2024-08-06
ER

PT J
AU Han, ZC
   Chang, HL
   Zhou, XY
   Wang, JH
   Wang, LL
   Shao, YB
AF Han, Zhichao
   Chang, Hongli
   Zhou, Xiaoyan
   Wang, Jihao
   Wang, Lili
   Shao, Yongbin
TI E2ENNet: An end-to-end neural network for emotional brain-computer
   interface
SO FRONTIERS IN COMPUTATIONAL NEUROSCIENCE
LA English
DT Article
DE electroencephalogram (EEG); neurocognitive; emotional brain-computer
   interface; depthwise separable convolution; long short-term memory
ID RECOGNITION; EEG
AB ObjectveEmotional brain-computer interface can recognize or regulate human emotions for workload detection and auxiliary diagnosis of mental illness. However, the existing EEG emotion recognition is carried out step by step in feature engineering and classification, resulting in high engineering complexity and limiting practical applications in traditional EEG emotion recognition tasks. We propose an end-to-end neural network, i.e., E2ENNet. MethodsBaseline removal and sliding window slice used for preprocessing of the raw EEG signal, convolution blocks extracted features, LSTM network obtained the correlations of features, and the softmax function classified emotions. ResultsExtensive experiments in subject-dependent experimental protocol are conducted to evaluate the performance of the proposed E2ENNet, achieves state-of-the-art accuracy on three public datasets, i.e., 96.28% of 2-category experiment on DEAP dataset, 98.1% of 2-category experiment on DREAMER dataset, and 41.73% of 7-category experiment on MPED dataset. ConclusionExperimental results show that E2ENNet can directly extract more discriminative features from raw EEG signals. SignificanceThis study provides a methodology for implementing a plug-and-play emotional brain-computer interface system.
C1 [Han, Zhichao; Zhou, Xiaoyan; Wang, Jihao; Wang, Lili; Shao, Yongbin] Nanjing Univ Informat Sci & Technol, Sch Elect & Informat Engn, Nanjing, Peoples R China.
   [Chang, Hongli] Southeast Univ, Key Lab Child Dev & Learning Sci, Minist Educ, Nanjing, Peoples R China.
C3 Nanjing University of Information Science & Technology; Southeast
   University - China
RP Zhou, XY (corresponding author), Nanjing Univ Informat Sci & Technol, Sch Elect & Informat Engn, Nanjing, Peoples R China.
EM xiaoyan_zhou@nuist.edu.cn
RI wang, lili/HDL-7210-2022; wang, lin/HZK-4145-2023; wang,
   lili/HZJ-5080-2023; Chang, Hongli/IUP-8879-2023
OI Chang, Hongli/0000-0002-5371-8855
FU National Natural Science Foundation of China;  [62076064]
FX Funding This work was supported by National Natural Science Foundation
   of China under Grant 62076064.
CR Alarcao SM, 2019, IEEE T AFFECT COMPUT, V10, P374, DOI 10.1109/TAFFC.2017.2714671
   Alhagry S, 2017, INT J ADV COMPUT SC, V8, P355, DOI 10.14569/IJACSA.2017.081046
   Britton JC, 2006, NEUROIMAGE, V31, P397, DOI 10.1016/j.neuroimage.2005.11.027
   Chen Q., 2021, COMPUT ENG APPL, V58, P175, DOI [10.3778/j.issn.1002-8331.2010-0263, DOI 10.3778/J.ISSN.1002-8331.2010-0263]
   Cowie R, 2001, IEEE SIGNAL PROC MAG, V18, P32, DOI 10.1109/79.911197
   Duan RN, 2013, I IEEE EMBS C NEUR E, P81, DOI 10.1109/NER.2013.6695876
   Etkin A, 2011, TRENDS COGN SCI, V15, P85, DOI 10.1016/j.tics.2010.11.004
   Howard AG, 2017, Arxiv, DOI [arXiv:1704.04861, 10.48550/arXiv.1704.04861]
   Ganin Y, 2016, J MACH LEARN RES, V17
   Graves A, 2012, STUD COMPUT INTELL, V385, P1, DOI [10.1162/neco.1997.9.8.1735, 10.1007/978-3-642-24797-2, 10.1162/neco.1997.9.1.1]
   Hao yan, 2021, Journal of Applied Sciences - Electronics and Information Engineering, V39, P347, DOI 10.3969/j.issn.0255-8297.2021.03.001
   Jain A, 2016, IEEE INT CONF ROBOT, P3118, DOI 10.1109/ICRA.2016.7487478
   Jia ZY, 2020, MM '20: PROCEEDINGS OF THE 28TH ACM INTERNATIONAL CONFERENCE ON MULTIMEDIA, P2909, DOI 10.1145/3394171.3413724
   Jia ZY, 2020, PROCEEDINGS OF THE TWENTY-NINTH INTERNATIONAL JOINT CONFERENCE ON ARTIFICIAL INTELLIGENCE, P1324
   Jin J, 2023, IEEE T NEUR NET LEAR, V34, P4096, DOI 10.1109/TNNLS.2021.3118468
   Jin J, 2020, IEEE T NEUR SYS REH, V28, P3, DOI 10.1109/TNSRE.2019.2956488
   Katsigiannis S, 2018, IEEE J BIOMED HEALTH, V22, P98, DOI 10.1109/JBHI.2017.2688239
   Koelstra S, 2012, IEEE T AFFECT COMPUT, V3, P18, DOI 10.1109/T-AFFC.2011.15
   Lawhern VJ, 2018, J NEURAL ENG, V15, DOI 10.1088/1741-2552/aace8c
   Li DH, 2019, IEEE ACCESS, V7, P155724, DOI 10.1109/ACCESS.2019.2949707
   Li Y, 2021, IEEE T COGN DEV SYST, V13, P354, DOI 10.1109/TCDS.2020.2999337
   Li Y, 2021, IEEE T AFFECT COMPUT, V12, P494, DOI 10.1109/TAFFC.2018.2885474
   Li Y, 2018, PROCEEDINGS OF THE TWENTY-SEVENTH INTERNATIONAL JOINT CONFERENCE ON ARTIFICIAL INTELLIGENCE, P1561
   Lindquist KA, 2012, TRENDS COGN SCI, V16, P533, DOI 10.1016/j.tics.2012.09.005
   Liu MF, 2018, NEUROCOMPUTING, V275, P288, DOI 10.1016/j.neucom.2017.08.039
   Liu SY, 2019, COMM COM INF SC, V1142, P690, DOI 10.1007/978-3-030-36808-1_75
   Lotfi E, 2014, NEURAL NETWORKS, V59, P61, DOI 10.1016/j.neunet.2014.06.012
   Ma X., 2021, J PHYS, V1966, P012043, DOI [10.1088/1742-6596/1966/1/012043, DOI 10.1088/1742-6596/1966/1/012043]
   Martinovski B, 2009, GROUP DECIS NEGOT, V18, P235, DOI 10.1007/s10726-008-9153-7
   Mühl C, 2014, BRAIN-COMPUT INTERFA, V1, P66, DOI 10.1080/2326263X.2014.912881
   Picard RW, 2001, IEEE T PATTERN ANAL, V23, P1175, DOI 10.1109/34.954607
   Song TF, 2019, IEEE ACCESS, V7, P12177, DOI 10.1109/ACCESS.2019.2891579
   Song TF, 2020, IEEE T AFFECT COMPUT, V11, P532, DOI 10.1109/TAFFC.2018.2817622
   Soroush M. Z., 2017, J. Clin. Neurosci, V4, P118, DOI [DOI 10.15171/ICNJ.2017.01, 10.15171/icnj.2017.01]
   Sulthan N, 2018, 2ND INTERNATIONAL CONFERENCE ON INTELLIGENT CIRCUITS AND SYSTEMS (ICICS 2018), P315, DOI 10.1109/ICICS.2018.00071
   Tan MX, 2020, Arxiv, DOI arXiv:1905.11946
   Tao W, 2023, IEEE T AFFECT COMPUT, V14, P382, DOI 10.1109/TAFFC.2020.3025777
   Waldron V., 1994, COMMUNICATION YB, V17, P388
   Wang W, 2016, PROC CVPR IEEE, P2378, DOI 10.1109/CVPR.2016.261
   Yang YL, 2018, IEEE IJCNN, P793
   Yin YQ, 2021, APPL SOFT COMPUT, V100, DOI 10.1016/j.asoc.2020.106954
   Yu Y, 2019, IEEE T NEUR SYS REH, V27, P1292, DOI 10.1109/TNSRE.2019.2914916
   Zhang T, 2019, IEEE T CYBERNETICS, V49, P839, DOI 10.1109/TCYB.2017.2788081
   Zhou Y., 2021, arXiv
NR 44
TC 5
Z9 5
U1 0
U2 32
PU FRONTIERS MEDIA SA
PI LAUSANNE
PA AVENUE DU TRIBUNAL FEDERAL 34, LAUSANNE, CH-1015, SWITZERLAND
EI 1662-5188
J9 FRONT COMPUT NEUROSC
JI Front. Comput. Neurosci.
PD AUG 12
PY 2022
VL 16
AR 942979
DI 10.3389/fncom.2022.942979
PG 11
WC Mathematical & Computational Biology; Neurosciences
WE Science Citation Index Expanded (SCI-EXPANDED)
SC Mathematical & Computational Biology; Neurosciences & Neurology
GA 4A1RK
UT WOS:000844887500001
PM 36034935
OA Green Published, gold
DA 2024-08-06
ER

PT J
AU Wang, HH
   Su, QL
   Yan, ZZ
   Lu, F
   Zhao, Q
   Liu, Z
   Zhou, F
AF Wang, Huihai
   Su, Qinglun
   Yan, Zhenzhuang
   Lu, Fei
   Zhao, Qin
   Liu, Zhen
   Zhou, Fang
TI Rehabilitation Treatment of Motor Dysfunction Patients Based on Deep
   Learning Brain-Computer Interface Technology
SO FRONTIERS IN NEUROSCIENCE
LA English
DT Article
DE rehabilitation treatment; motor dysfunction patients; deep learning;
   brain&#8211; computer interface technology; EEG
ID THERAPY
AB In recent years, brain-computer interface (BCI) is expected to solve the physiological and psychological needs of patients with motor dysfunction with great individual differences. However, the classification method based on feature extraction requires a lot of prior knowledge when extracting data features and lacks a good measurement standard, which makes the development of BCI. In particular, the development of a multi-classification brain-computer interface is facing a bottleneck. To avoid the blindness and complexity of electroencephalogram (EEG) feature extraction, the deep learning method is applied to the automatic feature extraction of EEG signals. It is necessary to design a classification model with strong robustness and high accuracy for EEG signals. Based on the research and implementation of a BCI system based on a convolutional neural network, this article aims to design a brain-computer interface system that can automatically extract features of EEG signals and classify EEG signals accurately. It can avoid the blindness and time-consuming problems caused by the machine learning method based on feature extraction of EEG data due to the lack of a large amount of prior knowledge.
C1 [Wang, Huihai; Su, Qinglun; Yan, Zhenzhuang; Lu, Fei; Zhao, Qin; Liu, Zhen; Zhou, Fang] First Peoples Hosp Lianyungang, Dept Rehabil Med, Lianyungang, Peoples R China.
RP Su, QL (corresponding author), First Peoples Hosp Lianyungang, Dept Rehabil Med, Lianyungang, Peoples R China.
EM 18961325969@163.com
CR Arndt S, 2017, HNO, V65, P98, DOI 10.1007/s00106-016-0297-5
   Bai ZF, 2020, BRAIN TOPOGR, V33, P275, DOI 10.1007/s10548-020-00756-7
   Barfod KW, 2020, BRIT J SPORT MED, V54, P720, DOI 10.1136/bjsports-2019-100709
   Belash V O, 2018, Vopr Kurortol Fizioter Lech Fiz Kult, V95, P34, DOI 10.17116/kurort20189506134
   Bober SL, 2020, J CANCER SURVIV, V14, P26, DOI 10.1007/s11764-019-00800-x
   Bober SL, 2018, CANCER-AM CANCER SOC, V124, P176, DOI 10.1002/cncr.30976
   Dong VA, 2017, DEV MED CHILD NEUROL, V59, P160, DOI 10.1111/dmcn.13216
   Drew BT, 2017, BMC MUSCULOSKEL DIS, V18, DOI 10.1186/s12891-017-1698-7
   Earnshaw V. A., 2019, INT J MENT HLTH ADDI, V17, P11
   Ferragut-Garcías A, 2017, ARCH PHYS MED REHAB, V98, P211, DOI 10.1016/j.apmr.2016.08.466
   Pereira MG, 2019, J HEALTH PSYCHOL, V24, P254, DOI 10.1177/1359105316650615
   Jiang YZ, 2017, IEEE T NEUR SYS REH, V25, P2270, DOI 10.1109/TNSRE.2017.2748388
   Kim WS, 2019, J NEUROENG REHABIL, V16, DOI 10.1186/s12984-019-0489-9
   Kubota S, 2019, J SPINAL CORD MED, V42, P517, DOI 10.1080/10790268.2018.1525975
   Levy J, 2019, ANN PHYS REHABIL MED, V62, P234, DOI 10.1016/j.rehab.2018.05.1320
   Lopes A, 2017, CLIN IMPLANT DENT R, V19, P233, DOI 10.1111/cid.12456
   Maceira-Elvira P, 2019, J NEUROENG REHABIL, V16, DOI 10.1186/s12984-019-0612-y
   Mudiganty S, 2017, STRATEG TRAUMA LIMB, V12, P45, DOI 10.1007/s11751-017-0278-6
   Pavlova EL, 2017, RESTOR NEUROL NEUROS, V35, P307, DOI 10.3233/RNN-160706
   Pin-Yeh F., 2017, INT J SCI, V6, P81, DOI [10.18483/ijsci.1215, DOI 10.18483/IJSCI.1215]
   Polkey MI, 2018, CHEST, V153, P1116, DOI 10.1016/j.chest.2018.01.053
   SCHNEIDER KJ, 2017, BRIT J SPORT MED, V51
   Shulman J, 2022, DISABIL REHABIL, V44, P194, DOI 10.1080/09638288.2020.1762125
   Skolasky RL, 2020, BMC MUSCULOSKEL DIS, V21, DOI 10.1186/s12891-020-03324-z
   Smith MF, 2020, J FOOT ANKLE RES, V13, DOI 10.1186/s13047-020-00384-1
   Telles S, 2019, ANN NEUROSCI, V26, P82, DOI 10.5214/ans.0972.7531.260208
   Tian XB, 2019, IEEE T NEUR SYS REH, V27, P1962, DOI 10.1109/TNSRE.2019.2940485
   Torres-Rodríguez A, 2018, INT J MENT HEALTH AD, V16, P1000, DOI 10.1007/s11469-017-9825-0
   Turgut N, 2018, NEUROREHAB NEURAL RE, V32, P988, DOI 10.1177/1545968318807054
   Van Stan JH, 2019, ARCH PHYS MED REHAB, V100, P146, DOI 10.1016/j.apmr.2018.09.112
   van Yperen DT, 2018, AM J SPORT MED, V46, P1129, DOI 10.1177/0363546517751683
   Wang J, 2020, TRIALS, V21, DOI 10.1186/s13063-019-3986-z
   Whyte J, 2019, ARCH PHYS MED REHAB, V100, P156, DOI 10.1016/j.apmr.2018.09.111
   Zesiewicz TA, 2018, NEUROLOGY, V90, P464, DOI 10.1212/WNL.0000000000005055
   Zhang Peng, 2017, Zhongguo Zhen Jiu, V37, P191, DOI 10.13703/j.0255-2930.2017.02.024
   ZHANG YP, 2020, FRONT NEUROSCI SWITZ, V0014
   Zhang YP, 2019, IEEE ACCESS, V7, P137344, DOI 10.1109/ACCESS.2019.2942641
   Zhang YP, 2020, IEEE T SYST MAN CY-S, V50, P2996, DOI 10.1109/TSMC.2018.2833139
   Zhang YP, 2019, IEEE ACCESS, V7, P127600, DOI 10.1109/ACCESS.2019.2937657
   Zhang YP, 2019, IEEE T FUZZY SYST, V27, P1543, DOI 10.1109/TFUZZ.2018.2883022
   Zhang YP, 2019, IEEE T SYST MAN CY-S, V49, P917, DOI 10.1109/TSMC.2017.2689789
   Zhang YP, 2018, IEEE T FUZZY SYST, V26, P1535, DOI 10.1109/TFUZZ.2017.2729507
   Zhang YP, 2016, J MED IMAG HEALTH IN, V6, P1337, DOI 10.1166/jmihi.2016.1923
   Zhao KF, 2019, J MED IMAG HEALTH IN, V9, P1491, DOI 10.1166/jmihi.2019.2749
   Zheng JM, 2019, J MED IMAG HEALTH IN, V9, P1878, DOI 10.1166/jmihi.2019.2809
NR 45
TC 7
Z9 7
U1 1
U2 21
PU FRONTIERS MEDIA SA
PI LAUSANNE
PA AVENUE DU TRIBUNAL FEDERAL 34, LAUSANNE, CH-1015, SWITZERLAND
EI 1662-453X
J9 FRONT NEUROSCI-SWITZ
JI Front. Neurosci.
PD OCT 22
PY 2020
VL 14
AR 595084
DI 10.3389/fnins.2020.595084
PG 14
WC Neurosciences
WE Science Citation Index Expanded (SCI-EXPANDED)
SC Neurosciences & Neurology
GA OL3PQ
UT WOS:000585254900001
PM 33192282
OA Green Published, gold
DA 2024-08-06
ER

PT J
AU Mu, ZD
   Yin, JH
   Hu, JF
AF Mu, Zhendong
   Yin, Jinhai
   Hu, Jianfeng
TI Application of a brain-computer interface for person authentication
   using EEG responses to photo stimuli
SO JOURNAL OF INTEGRATIVE NEUROSCIENCE
LA English
DT Article
DE Biometric identifier; person authentication; brain-computer interface;
   electroencephalography; photo stimuli
ID REPRESENTATION; VERIFICATION
AB In this paper, a person authentication system that can effectively identify individuals by generating unique electroencephalogram signal features in response to self-face and non-self-face photos is presented. In order to achieve a good stability performance, the sequence of self-face photo including first-occurrence position and non-first-occurrence position are taken into account in the serial occurrence of visual stimuli. In addition, a Fisher linear classification method and event-related potential technique for feature analysis is adapted to yield remarkably better outcomes than that by most of the existing methods in the field. The results have shown that the EEG-based person authentications via brain-computer interface can be considered as a suitable approach for biometric authentication system.
C1 [Mu, Zhendong; Yin, Jinhai; Hu, Jianfeng] Jiangxi Univ Technol, Ctr Collaborat & Innovat, Nanchang 330098, Jiangxi, Peoples R China.
RP Hu, JF (corresponding author), Jiangxi Univ Technol, Ctr Collaborat & Innovat, Nanchang 330098, Jiangxi, Peoples R China.
EM 200399999@jxut.edu.cn
FU Natural Science Foundation of Jiangxi Province [20142BAB207008]; project
   of Science and Technology Department of Jiangxi Province [20151BBE50079]
FX This work was supported by Natural Science Foundation of Jiangxi
   Province [No 20142BAB207008] and project of Science and Technology
   Department of Jiangxi Province [No 20151BBE50079].
CR Al-Hudhud G, 2014, COMPUT HUM BEHAV, V31, P224, DOI 10.1016/j.chb.2013.09.018
   [Anonymous], 1993, Discrete-Time Processing of Speech Signals
   [Anonymous], 2016, P IEEE GLOB COMM C
   Batista L, 2012, PATTERN RECOGN, V45, P1326, DOI 10.1016/j.patcog.2011.10.011
   Cao K, 2012, PATTERN RECOGN, V45, P151, DOI 10.1016/j.patcog.2011.04.016
   Coburn KL, 2003, J NEUROPSYCH CLIN N, V15, P175, DOI 10.1176/appi.neuropsych.15.2.175
   Kim Soyeon, 2015, J Optom, V8, P116, DOI 10.1016/j.optom.2014.10.002
   Kumar R, 2014, INT J MED RES HEALTH, V3, P161, DOI 10.5958/j.2319-5886.3.1.031
   Marcel S, 2007, IEEE T PATTERN ANAL, V29, P743, DOI 10.1109/TPAMI.2007.1012
   Miyamoto Chisei., 2009, Intelligent Signal Processing and Communications Systems, P1
   Mukherjee A, 2015, BRAIN COMPUTER INTER
   Rankin DM, 2012, PATTERN RECOGN, V45, P145, DOI 10.1016/j.patcog.2011.07.019
   Talebi M., 2014, NOVEL BIOMED, V2, P120, DOI [10.22037/nbm.v2i4.6696, DOI 10.22037/NBM.V2I4.6696]
   Pham T, 2014, IEEE IJCNN, P4029, DOI 10.1109/IJCNN.2014.6889569
   Yeom SK, 2013, PATTERN RECOGN, V46, P1159, DOI 10.1016/j.patcog.2012.10.023
   Zhang X, 2015, PATTERN RECOGN, V48, P2935, DOI 10.1016/j.patcog.2015.02.022
NR 16
TC 1
Z9 1
U1 0
U2 4
PU IMR PRESS
PI WAN CHAI
PA RM 19C, LOCKHART CTR, 301-307 LOCKHART RD, WAN CHAI, 00000, HONG KONG
SN 0219-6352
EI 1757-448X
J9 J INTEGR NEUROSCI
JI J. Integr. Neurosci.
PY 2018
VL 17
IS 1
BP 53
EP 60
DI 10.31083/JIN-170042
PG 8
WC Neurosciences
WE Science Citation Index Expanded (SCI-EXPANDED)
SC Neurosciences & Neurology
GA FT7UV
UT WOS:000423359500008
PM 29376885
OA gold
DA 2024-08-06
ER

PT J
AU Serruya, MD
AF Serruya, Mijail D.
TI Connecting the Brain to Itself through an Emulation
SO FRONTIERS IN NEUROSCIENCE
LA English
DT Article
DE brain-computer interface (BCI); brain machine interface; organoid; whole
   brain emulation; medical devices; artificial intelligence;
   neuroprosthetics
ID DEFAULT-MODE NETWORK; RECEPTIVE-FIELDS; CORTEX; SCALE; ATTENTION;
   EVOLUTION; SIMULATION; SELECTION; PULVINAR; SIGNALS
AB Pilot clinical trials of human patients implanted with devices that can chronically record and stimulate ensembles of hundreds to thousands of individual neurons offer the possibility of expanding the substrate of cognition. Parallel trains of firing rate activity can be delivered in real-time to an array of intermediate external modules that in turn can trigger parallel trains of stimulation back into the brain. These modules may be built in software, VLSI firmware, or biological tissue as in vitro culture preparations or in vivo ectopic construct organoids. Arrays of modules can be constructed as early stage whole brain emulators, following canonical intra-and inter-regional circuits. By using machine learning algorithms and classic tasks known to activate quasi-orthogonal functional connectivity patterns, bedside testing can rapidly identify ensemble tuning properties and in turn cycle through a sequence of external module architectures to explore which can causatively alter perception and behavior. Whole brain emulation both (1) serves to augment human neural function, compensating for disease and injury as an auxiliary parallel system, and (2) has its independent operation bootstrapped by a human-in-the-loop to identify optimal micro-and macro-architectures, update synaptic weights, and entrain behaviors. In this manner, closed-loop brain-computer interface pilot clinical trials can advance strong artificial intelligence development and forge new therapies to restore independence in children and adults with neurological conditions.
C1 [Serruya, Mijail D.] Thomas Jefferson Univ, Neurol, Philadelphia, PA 19107 USA.
C3 Jefferson University
RP Serruya, MD (corresponding author), Thomas Jefferson Univ, Neurol, Philadelphia, PA 19107 USA.
EM mijail.serruya@jefferson.edu
RI Serruya, Mijail/KHD-8994-2024
OI Serruya, Mijail/0000-0002-9534-2892
FU NINDS BRAIN [1U01NS094340-01]
FX MS is a co-investigator on NINDS BRAIN initiative grant 1U01NS094340-01
   "Biological 'Living Electrodes' using tissue engineered axonal tracts to
   probe and modulate the nervous system."
CR Adewole Dayo O., 2016, Critical Reviews in Biomedical Engineering, V44, P123, DOI 10.1615/CritRevBiomedEng.2016017198
   Albers J, 2016, FRONT BIOENG BIOTECH, V4, DOI 10.3389/fbioe.2016.00046
   Alnæs D, 2015, NEUROIMAGE, V109, P260, DOI 10.1016/j.neuroimage.2015.01.026
   Alstott J, 2009, PLOS COMPUT BIOL, V5, DOI 10.1371/journal.pcbi.1000408
   Ames H, 2012, IEEE PULSE, V3, P47, DOI 10.1109/MPUL.2011.2175638
   [Anonymous], FRONTIERS NEURAL CIR
   Arabzadeh E, 2006, J NEUROSCI, V26, P9216, DOI 10.1523/JNEUROSCI.1491-06.2006
   Arcaro MJ, 2015, J NEUROSCI, V35, P9848, DOI 10.1523/JNEUROSCI.1575-14.2015
   Arend I, 2008, PROG BRAIN RES, V171, P475, DOI 10.1016/S0079-6123(08)00669-9
   Averbeck BB, 2003, J NEUROSCI, V23, P7630
   Bahlmann J, 2015, J NEUROSCI, V35, P3207, DOI 10.1523/JNEUROSCI.2389-14.2015
   Bastos AM, 2015, CURR OPIN NEUROBIOL, V31, P173, DOI 10.1016/j.conb.2014.11.001
   Bekolay T, 2014, FRONT NEUROINFORM, V7, DOI 10.3389/fninf.2013.00048
   Berger TW, 2011, J NEURAL ENG, V8, DOI 10.1088/1741-2560/8/4/046017
   Bertolero MA, 2015, P NATL ACAD SCI USA, V112, pE6798, DOI 10.1073/pnas.1510619112
   Bizley JK, 2016, CURR OPIN NEUROBIOL, V40, P31, DOI 10.1016/j.conb.2016.06.003
   Brodmann K., 1909, VERGLEICHENDE LOKALI
   Buckner RL, 2013, TRENDS COGN SCI, V17, P648, DOI 10.1016/j.tics.2013.09.017
   Buschman TJ, 2010, FRONT HUM NEUROSCI, V4, DOI 10.3389/fnhum.2010.00194
   Butter Andrea., 2002, Piloting Palm
   Cataldi M, 2013, EPILEPSIA, V54, P2048, DOI 10.1111/epi.12400
   Cauwenberghs G, 2013, P NATL ACAD SCI USA, V110, P15512, DOI 10.1073/pnas.1313114110
   Chapman CL, 2002, J MATH BIOL, V45, P57, DOI 10.1007/s002850200141
   Charvet LE, 2017, PLOS ONE, V12, DOI 10.1371/journal.pone.0177177
   Chen HI, 2016, FRONT SYST NEUROSCI, V10, DOI 10.3389/fnsys.2016.00001
   Chen R, 2015, SCIENCE, V347, P1477, DOI 10.1126/science.1261821
   Cheung K, 2016, FRONT NEUROSCI-SWITZ, V9, DOI 10.3389/fnins.2015.00516
   Cicurel R., 2015, RELATIVISTIC BRAIN I
   Cole MW, 2012, J NEUROSCI, V32, P8988, DOI 10.1523/JNEUROSCI.0536-12.2012
   Coste CP, 2016, NEUROIMAGE, V128, P264, DOI 10.1016/j.neuroimage.2016.01.026
   Courtney SM, 2012, NEUROIMAGE, V62, P1185, DOI 10.1016/j.neuroimage.2012.01.007
   Damarla SR, 2013, HUM BRAIN MAPP, V34, P2624, DOI 10.1002/hbm.22087
   Damoiseaux JS, 2006, P NATL ACAD SCI USA, V103, P13848, DOI 10.1073/pnas.0601417103
   Deadwyler SA, 2017, EXP NEUROL, V287, P452, DOI 10.1016/j.expneurol.2016.05.031
   Djurfeldt M, 2008, IBM J RES DEV, V52, P31, DOI 10.1147/rd.521.0031
   Dumas G, 2010, PLOS ONE, V5, DOI 10.1371/journal.pone.0012166
   Economo G. N., 1925, CYTOARCHITEKTONIK HI
   Fetsch CR, 2016, CURR OPIN NEUROBIOL, V37, P16, DOI 10.1016/j.conb.2015.12.002
   Fiorani M, 2014, J NEUROSCI METH, V221, P112, DOI 10.1016/j.jneumeth.2013.09.012
   Flesher SN, 2016, SCI TRANSL MED, V8, DOI 10.1126/scitranslmed.aaf8083
   Fornito A, 2015, NAT REV NEUROSCI, V16, P159, DOI 10.1038/nrn3901
   Freeman J, 2014, NAT METHODS, V11, P941, DOI [10.1038/NMETH.3041, 10.1038/nmeth.3041]
   Frey HP, 2014, EUR J NEUROSCI, V39, P1499, DOI 10.1111/ejn.12523
   George D, 2009, PLOS COMPUT BIOL, V5, DOI 10.1371/journal.pcbi.1000532
   GINSBERG MD, 1987, NEUROLOGY, V37, P1301, DOI 10.1212/WNL.37.8.1301
   Gitlin LN, 2010, JAMA-J AM MED ASSOC, V304, P983, DOI 10.1001/jama.2010.1253
   Glasser MF, 2016, NATURE, V536, P171, DOI 10.1038/nature18933
   Haberkern H, 2016, CURR OPIN NEUROBIOL, V37, P59, DOI 10.1016/j.conb.2016.01.007
   Hampson RE, 2012, J NEURAL ENG, V9, DOI 10.1088/1741-2560/9/5/056012
   Indiveri Giacomo, 2011, Front Neurosci, V5, P118, DOI 10.3389/fnins.2011.00118
   Izhikevich EM, 2008, P NATL ACAD SCI USA, V105, P3593, DOI 10.1073/pnas.0712231105
   Jackson A, 2006, NATURE, V444, P56, DOI 10.1038/nature05226
   James W., 1890, Psychology: Briefer course
   Jo J, 2016, CELL STEM CELL, V19, P248, DOI 10.1016/j.stem.2016.07.005
   Jones LM, 2007, P NATL ACAD SCI USA, V104, P18772, DOI 10.1073/pnas.0705546104
   Joshi J., 2011, 2011 IEEE/NIH 5th Life Science Systems and Applications Workshop (LiSSA), P139, DOI 10.1109/LISSA.2011.5754178
   Kahn K, 2015, J NEUROSCI METH, V245, P156, DOI 10.1016/j.jneumeth.2015.02.020
   Kanai R, 2015, PHILOS T R SOC B, V370, P69, DOI 10.1098/rstb.2014.0169
   Killian NJ, 2016, FRONT NEUROSCI-SWITZ, V10, DOI 10.3389/fnins.2016.00135
   Koene R., 2013, J ARTIF GEN INTELL, V4, P1, DOI [10.2478/jagi-2013-0012, DOI 10.2478/JAGI-2013-0012]
   Kolling N, 2016, CURR OPIN NEUROBIOL, V37, P36, DOI 10.1016/j.conb.2015.12.007
   Kouh M, 2008, NEURAL COMPUT, V20, P1427, DOI 10.1162/neco.2008.02-07-466
   Laird AR, 2011, J COGNITIVE NEUROSCI, V23, P4022, DOI 10.1162/jocn_a_00077
   Lancaster MA, 2014, NAT PROTOC, V9, P2329, DOI 10.1038/nprot.2014.158
   Lanciego Jose L, 2012, Cold Spring Harb Perspect Med, V2, pa009621, DOI 10.1101/cshperspect.a009621
   Leh SE, 2008, INT J BIOMED IMAGING, V2008, DOI 10.1155/2008/789539
   Leon PS, 2013, FRONT NEUROINFORM, V7, DOI 10.3389/fninf.2013.00010
   Lindenberger U, 2009, BMC NEUROSCI, V10, DOI 10.1186/1471-2202-10-22
   Liu TT, 2012, NEUROIMAGE, V62, P1157, DOI 10.1016/j.neuroimage.2011.10.008
   LLINAS R, 1993, P NATL ACAD SCI USA, V90, P2078, DOI 10.1073/pnas.90.5.2078
   Maffei L, 2017, SCI REP-UK, V7, DOI 10.1038/srep39471
   Margulies DS, 2016, P NATL ACAD SCI USA, V113, P12574, DOI 10.1073/pnas.1608282113
   Markram H, 2006, NAT REV NEUROSCI, V7, P153, DOI 10.1038/nrn1848
   McAlonan K, 2006, J NEUROSCI, V26, P4444, DOI 10.1523/JNEUROSCI.5602-05.2006
   McAlonan K, 2008, NATURE, V456, P391, DOI 10.1038/nature07382
   McMains SA, 2004, NEURON, V42, P677, DOI 10.1016/S0896-6273(04)00263-6
   Merolla PA, 2007, IEEE T CIRCUITS-I, V54, P301, DOI 10.1109/TCSI.2006.887474
   Mesulam M-Marsel, 2010, Continuum (Minneap Minn), V16, P128, DOI 10.1212/01.CON.0000368265.38415.35
   Mesulam MM, 1998, BRAIN, V121, P1013, DOI 10.1093/brain/121.6.1013
   Meyer AF, 2015, J NEUROSCI METH, V246, P119, DOI 10.1016/j.jneumeth.2015.02.009
   Meyer AF, 2014, PLOS ONE, V9, DOI 10.1371/journal.pone.0093062
   Miller KD, 2016, CURR OPIN NEUROBIOL, V37, P75, DOI 10.1016/j.conb.2016.01.008
   Moon JY, 2015, PLOS COMPUT BIOL, V11, DOI 10.1371/journal.pcbi.1004225
   Muller L, 2016, ELIFE, V5, DOI 10.7554/eLife.17267
   Nee DE, 2016, ELIFE, V5, DOI 10.7554/eLife.12112
   Neftci E, 2013, P NATL ACAD SCI USA, V110, pE3468, DOI 10.1073/pnas.1212083110
   Nelson Sacha B., 2002, Neuron, V36, P19, DOI 10.1016/S0896-6273(02)00944-3
   Oram MW, 2001, J NEUROPHYSIOL, V86, P1700, DOI 10.1152/jn.2001.86.4.1700
   Padmala S, 2010, FRONT HUM NEUROSCI, V4, DOI 10.3389/fnhum.2010.00064
   Pan LB, 2015, FRONT NEURAL CIRCUIT, V9, DOI 10.3389/fncir.2015.00032
   Park M, 2014, NEURAL COMPUT, V26, P1519, DOI 10.1162/NECO_a_00615
   Phillips JM, 2016, TRENDS NEUROSCI, V39, P49, DOI 10.1016/j.tins.2015.12.003
   REGER BD, 2000, COM ADAP SY, P263
   Rivera-Rivera PA, 2017, J NEUROSURG, V126, P1323, DOI 10.3171/2016.2.JNS152485
   Rodgers KM, 2006, J NEUROPHYSIOL, V96, P1981, DOI 10.1152/jn.00404.2006
   RuSSELL Stuart, 2010, Artificial Intelligence: A Modern Approach
   Sänger J, 2013, FRONT HUM NEUROSCI, V7, DOI 10.3389/fnhum.2013.00234
   Sänger J, 2012, FRONT HUM NEUROSCI, V6, DOI 10.3389/fnhum.2012.00312
   SEARLE J., 1999, MIND LANGUAGE SOC
   Seidl AH, 2014, NEUROSCIENCE, V276, P126, DOI 10.1016/j.neuroscience.2013.06.047
   Seo D., 2013, Neural dust: An ultrasonic, low power solution for chronic brain-machine interfaces
   Serruya MD, 2002, NATURE, V416, P141, DOI 10.1038/416141a
   Serruya MD, 2008, BEHAV BRAIN RES, V192, P149, DOI 10.1016/j.bbr.2008.04.007
   Shapiro MG, 2010, NAT BIOTECHNOL, V28, P264, DOI 10.1038/nbt.1609
   Sharp T, 2014, FRONT NEUROSCI-SWITZ, V8, DOI 10.3389/fnins.2014.00131
   Silver R, 2007, J NEUROSCI, V27, P11807, DOI 10.1523/JNEUROSCI.3575-07.2007
   Skidmore ER, 2017, ARCH PHYS MED REHAB, V98, P673, DOI 10.1016/j.apmr.2016.10.004
   Sokolov E N, 2002, Neurosci Behav Physiol, V32, P347, DOI 10.1023/A:1015820025297
   Soriano MC, 2015, FRONT COMPUT NEUROSC, V9, DOI 10.3389/fncom.2015.00068
   Stewart T. C., 2012, P 34 ANN M COGN SCI, P1018
   Steyn-Ross ML, 2009, NEUROIMAGE, V45, P298, DOI 10.1016/j.neuroimage.2008.11.036
   Strukov DB, 2008, NATURE, V453, P80, DOI 10.1038/nature06932
   Struzyna LA, 2015, NEURAL REGEN RES, V10, P679, DOI 10.4103/1673-5374.156943
   Stüttgen MC, 2008, NAT NEUROSCI, V11, P1091, DOI 10.1038/nn.2162
   Sturm W, 2001, NEUROIMAGE, V14, pS76, DOI 10.1006/nimg.2001.0839
   Suner S, 2005, IEEE T NEUR SYS REH, V13, P524, DOI 10.1109/TNSRE.2005.857687
   Tacchino A, 2015, JMIR MHEALTH UHEALTH, V3, DOI 10.2196/mhealth.4269
   Tang HH, 2016, SOC COGN AFFECT NEUR, V11, P23, DOI 10.1093/scan/nsv092
   Tiesinga P, 2015, CURR OPIN NEUROBIOL, V32, P107, DOI 10.1016/j.conb.2015.02.003
   Turkheimer FE, 2015, NEUROSCI BIOBEHAV R, V55, P211, DOI 10.1016/j.neubiorev.2015.04.014
   Ulloa A, 2016, FRONT NEUROINFORM, V10, DOI 10.3389/fninf.2016.00032
   van den Heuvel MP, 2013, TRENDS COGN SCI, V17, P683, DOI 10.1016/j.tics.2013.09.012
   Van Essen DC, 2013, NEUROIMAGE, V80, P62, DOI 10.1016/j.neuroimage.2013.05.041
   Vassanelli S, 2016, FRONT NEUROSCI-SWITZ, V10, DOI 10.3389/fnins.2016.00438
   Vitay J, 2015, FRONT NEUROINFORM, V9, DOI 10.3389/fninf.2015.00019
   Wang J, 2012, J NEURAL ENG, V9, DOI 10.1088/1741-2560/9/1/016001
   Wang W, 2011, IEEE ENG MED BIO, P6294, DOI 10.1109/IEMBS.2011.6091553
   Wang Z, 2016, PLOS COMPUT BIOL, V12, DOI 10.1371/journal.pcbi.1004979
   Watanabe H, 2009, ELECTR COMMUN JPN, V92, P29, DOI 10.1002/ecj.10058
   Wilke M, 2010, J NEUROSCI, V30, P8650, DOI 10.1523/JNEUROSCI.0953-10.2010
   Wimmer RD, 2015, NATURE, V526, P705, DOI 10.1038/nature15398
   Winter L, 2016, BRAIN INJURY, V30, P373, DOI 10.3109/02699052.2016.1144080
   Xu W, 2016, SCI ADV, V2, DOI 10.1126/sciadv.1501326
   Yamada Y, 2016, SCI REP-UK, V6, DOI 10.1038/srep27893
   Yavuz E, 2016, SCI REP-UK, V6, DOI 10.1038/srep18854
   Yu KJ, 2016, NAT MATER, V15, P782, DOI [10.1038/nmat4624, 10.1038/NMAT4624]
   Zhang HH, 2015, J NEUROSCI, V35, P12477, DOI 10.1523/JNEUROSCI.5102-14.2015
   Zhaoping L, 2016, CURR OPIN NEUROBIOL, V40, P94, DOI 10.1016/j.conb.2016.06.017
   Zhou HH, 2016, NEURON, V89, P209, DOI 10.1016/j.neuron.2015.11.034
   Zikopoulos B, 2006, J NEUROSCI, V26, P7348, DOI 10.1523/JNEUROSCI.5511-05.2006
NR 140
TC 5
Z9 5
U1 1
U2 36
PU FRONTIERS MEDIA SA
PI LAUSANNE
PA AVENUE DU TRIBUNAL FEDERAL 34, LAUSANNE, CH-1015, SWITZERLAND
EI 1662-453X
J9 FRONT NEUROSCI-SWITZ
JI Front. Neurosci.
PD JUN 30
PY 2017
VL 11
AR 373
DI 10.3389/fnins.2017.00373
PG 16
WC Neurosciences
WE Science Citation Index Expanded (SCI-EXPANDED)
SC Neurosciences & Neurology
GA FC0VT
UT WOS:000406557500001
PM 28713235
OA Green Published, gold
DA 2024-08-06
ER

PT J
AU Rouse, AG
AF Rouse, Adam G.
TI A four-dimensional virtual hand brain-machine interface using active
   dimension selection
SO JOURNAL OF NEURAL ENGINEERING
LA English
DT Article
DE brain-machine interface; brain-computer interface; motor cortex;
   neuroprosthetics; hand shaping; grasping; finger movements
ID REACH-TO-GRASP; CORTICAL CONTROL; INFORMATION; SYNERGIES; VISION
AB Objective. Brain-machine interfaces (BMI) traditionally rely on a fixed, linear transformation from neural signals to an output state-space. In this study, the assumption that a BMI must control a fixed, orthogonal basis set was challenged and a novel active dimension selection (ADS) decoder was explored. Approach. ADS utilizes a two stage decoder by using neural signals to both (i) select an active dimension being controlled and (ii) control the velocity along the selected dimension. ADS decoding was tested in a monkey using 16 single units from premotor and primary motor cortex to successfully control a virtual hand avatar to move to eight different postures. Main results. Following training with the ADS decoder to control 2, 3, and then 4 dimensions, each emulating a grasp shape of the hand, performance reached 93% correct with a bit rate of 2.4 bits s-1 for eight targets. Selection of eight targets using ADS control was more efficient, as measured by bit rate, than either full four-dimensional control or computer assisted one-dimensional control. Significance. ADS decoding allows a user to quickly and efficiently select different hand postures. This novel decoding scheme represents a potential method to reduce the complexity of high-dimension BMI control of the hand.
C1 [Rouse, Adam G.] Univ Rochester, Med Ctr, Dept Neurosci, 601 Elmwood Ave,Box 603, Rochester, NY 14642 USA.
   [Rouse, Adam G.] Univ Rochester, Dept Neurol, Rochester, NY USA.
   [Rouse, Adam G.] Univ Rochester, Dept Biomed Engn, Rochester, NY USA.
C3 University of Rochester; University of Rochester; University of
   Rochester
RP Rouse, AG (corresponding author), Univ Rochester, Med Ctr, Dept Neurosci, 601 Elmwood Ave,Box 603, Rochester, NY 14642 USA.; Rouse, AG (corresponding author), Univ Rochester, Dept Neurol, Rochester, NY USA.; Rouse, AG (corresponding author), Univ Rochester, Dept Biomed Engn, Rochester, NY USA.
EM adam_rouse@urmc.rochester.edu
OI Rouse, Adam/0000-0003-3785-1442
FU National Institute of Health (NIH) through National Institute of
   Neurological Disorders and Stroke [R01NS065902, R01NS079664]
FX The author would like to thank Marc H Schieber for providing laboratory
   resource support, experimental time with the animal used in this study,
   and assistance with editing this manuscript. Additionally, the author
   would like to thank Matthew Hazelett and Samuel Brown for their
   assistance in software development. Finally, the author would like to
   thank Gerald E Loeb and Rahman Davoodi as well as the rest of the
   Medical Device Development Facility at the University of Southern
   California for their development of the MSMS software package. This work
   was funded by the National Institute of Health (NIH) through National
   Institute of Neurological Disorders and Stroke grants R01NS065902 and
   R01NS079664 to MHS.
CR Ajiboye A B, 2002, P 2002 MYOELECTRIC C, P21
   Arbib M.A., 1985, Hand Function and the Neocortex, P111
   Artemiadis PK, 2007, 2007 3RD INTERNATIONAL IEEE/EMBS CONFERENCE ON NEURAL ENGINEERING, VOLS 1 AND 2, P518, DOI 10.1109/CNE.2007.369723
   ASHE J, 1994, CEREB CORTEX, V4, P590, DOI 10.1093/cercor/4.6.590
   Bennett DA, 2015, IEEE-ASME T MECH, V20, P1697, DOI 10.1109/TMECH.2014.2349855
   Carmena JM, 2003, PLOS BIOL, V1, P193, DOI 10.1371/journal.pbio.0000042
   Ciocarlie M, 2007, 2007 IEEE/RSJ INTERNATIONAL CONFERENCE ON INTELLIGENT ROBOTS AND SYSTEMS, VOLS 1-9, P3276
   Collinger JL, 2013, LANCET, V381, P557, DOI 10.1016/S0140-6736(12)61816-9
   Davoodi R, 2012, IEEE T NEUR SYS REH, V20, P134, DOI 10.1109/TNSRE.2011.2178864
   GEORGOPOULOS AP, 1986, SCIENCE, V233, P1416, DOI 10.1126/science.3749885
   Green D. M., 1966, Signal Detection Theory and Psychophysics, P1969
   Hochberg LR, 2012, NATURE, V485, P372, DOI 10.1038/nature11076
   Holdefer RN, 2002, EXP BRAIN RES, V146, P233, DOI 10.1007/s00221-002-1166-x
   Hotson G, 2016, IEEE ROBOT AUTOM LET, V1, P676, DOI 10.1109/LRA.2016.2516590
   Hutchinson DT, 2014, J AM ACAD ORTHOP SUR, V22, P346, DOI 10.5435/JAAOS-22-06-346
   Johannes MS, 2011, J HOPKINS APL TECH D, V30, P207
   Kent BA, 2014, J BIONIC ENG, V11, P236, DOI 10.1016/S1672-6529(14)60044-5
   Kim HK, 2006, IEEE T BIO-MED ENG, V53, P1164, DOI 10.1109/TBME.2006.870235
   Markovic M, 2014, J NEURAL ENG, V11, DOI 10.1088/1741-2560/11/4/046001
   Mason CR, 2004, J NEUROPHYSIOL, V91, P2826, DOI 10.1152/jn.00653.2003
   Matrone GC, 2010, J NEUROENG REHABIL, V7, DOI 10.1186/1743-0003-7-16
   McFarland DJ, 2003, BIOL PSYCHOL, V63, P237, DOI 10.1016/S0301-0511(03)00073-5
   McMullen DP, 2014, IEEE T NEUR SYS REH, V22, P784, DOI 10.1109/TNSRE.2013.2294685
   Mollazadeh M, 2011, J NEUROSCI, V31, P15531, DOI 10.1523/JNEUROSCI.2999-11.2011
   Muelling K, 2015, P ROB SCI SYST ROM I, V11
   NAPIER JR, 1956, J BONE JOINT SURG BR, V38, P902, DOI 10.1302/0301-620X.38B4.902
   Nuyujukian P, 2015, IEEE T BIO-MED ENG, V62, P21, DOI 10.1109/TBME.2014.2354697
   Parker P, 2006, J ELECTROMYOGR KINES, V16, P541, DOI 10.1016/j.jelekin.2006.08.006
   Pierce John R., 1980, An Introduction to Catastrophe Theory, V2nd
   Resnik L, 2014, PROSTHET ORTHOT INT, V38, P492, DOI 10.1177/0309364613506913
   Rouse AG, 2015, FRONT SYST NEUROSCI, V9, DOI 10.3389/fnsys.2015.00108
   Santello M, 1998, J NEUROSCI, V18, P10105
   Serruya MD, 2002, NATURE, V416, P141, DOI 10.1038/416141a
   Taylor DM, 2002, SCIENCE, V296, P1829, DOI 10.1126/science.1070291
   Tehovnik EJ, 2013, NEUROSCIENCE, V255, P134, DOI 10.1016/j.neuroscience.2013.10.003
   Todorov E, 2004, P ANN INT IEEE EMBS, V26, P4637
   Velliste M, 2012, IEEE ENG MED BIO, P964, DOI 10.1109/EMBC.2012.6346093
   Velliste M, 2008, NATURE, V453, P1098, DOI 10.1038/nature06996
   Vinjamuri R, 2011, IEEE T INF TECHNOL B, V15, P726, DOI 10.1109/TITB.2011.2160272
   Wodlinger B, 2015, J NEURAL ENG, V12, DOI 10.1088/1741-2560/12/1/016011
NR 40
TC 4
Z9 6
U1 1
U2 12
PU IOP PUBLISHING LTD
PI BRISTOL
PA TEMPLE CIRCUS, TEMPLE WAY, BRISTOL BS1 6BE, ENGLAND
SN 1741-2560
EI 1741-2552
J9 J NEURAL ENG
JI J. Neural Eng.
PD JUN
PY 2016
VL 13
IS 3
AR 036021
DI 10.1088/1741-2560/13/3/036021
PG 13
WC Engineering, Biomedical; Neurosciences
WE Science Citation Index Expanded (SCI-EXPANDED)
SC Engineering; Neurosciences & Neurology
GA DL5TZ
UT WOS:000375701200025
PM 27171896
OA Green Accepted
DA 2024-08-06
ER

PT J
AU Bauer, R
   Vukelic, M
   Gharabaghi, A
AF Bauer, Robert
   Vukelic, Mathias
   Gharabaghi, Alireza
TI What is the optimal task difficulty for reinforcement learning of brain
   self-regulation?
SO CLINICAL NEUROPHYSIOLOGY
LA English
DT Article
DE Beta modulation; Volitional control; Brain-computer interface;
   Brain-machine interface; Brain-robot interface
ID COMPUTER INTERFACE BCI; MOTOR IMAGERY; MODULATION; FEEDBACK; NETWORK;
   LOAD; EEG
AB Objective: The balance between action and reward during neurofeedback may influence reinforcement learning of brain self-regulation.
   Methods: Eleven healthy volunteers participated in three runs of motor imagery-based brain-machine interface feedback where a robot passively opened the hand contingent to beta-band modulation. For each run, the beta-desynchronization threshold to initiate the hand robot movement increased in difficulty (low, moderate, and demanding). In this context, the incentive to learn was estimated by the change of reward per action, operationalized as the change in reward duration per movement onset.
   Results: Variance analysis revealed a significant interaction between threshold difficulty and the relationship between reward duration and number of movement onsets (p < 0.001), indicating a negative learning incentive for low difficulty, but a positive learning incentive for moderate and demanding runs. Exploration of different thresholds in the same data set indicated that the learning incentive peaked at higher thresholds than the threshold which resulted in maximum classification accuracy.
   Conclusion: Specificity is more important than sensitivity of neurofeedback for reinforcement learning of brain self-regulation.
   Significance: Learning efficiency requires adequate challenge by neurofeedback interventions. (C) 2016 International Federation of Clinical Neurophysiology. Published by Elsevier Ireland Ltd. All rights reserved.
C1 [Bauer, Robert; Gharabaghi, Alireza] Univ Tubingen, Div Funct & Restorat Neurosurg, Otfried Mueller Str 45, D-72076 Tubingen, Germany.
   Univ Tubingen, Ctr Integrat Neurosci, Tubingen, Germany.
C3 Eberhard Karls University of Tubingen; Eberhard Karls University of
   Tubingen
RP Bauer, R; Gharabaghi, A (corresponding author), Univ Tubingen, Div Funct & Restorat Neurosurg, Otfried Mueller Str 45, D-72076 Tubingen, Germany.
EM robert.bauer@cin.uni-tuebingen.de; alireza.gharabaghi@uni-tuebingen.de
OI Gharabaghi, Alireza/0000-0002-9782-5281; Vukelic,
   Mathias/0000-0003-1593-6963; Guggenberger, Robert/0000-0003-0970-9705
FU Graduate Training Centre of Neuroscience, International Max Planck
   Research School for Cognitive and Systems Neuroscience, Tuebingen,
   Germany; German Research Council [DFG] [EC 307]; Federal Ministry of
   Education and Research [BFNT 01GQ0761, BMBF 16SV3783, BMBF 0316064B,
   BMBF 16SV5824]
FX RB and MV were supported by the Graduate Training Centre of
   Neuroscience, International Max Planck Research School for Cognitive and
   Systems Neuroscience, Tuebingen, Germany. AG was supported by grants
   from the German Research Council [DFG EC 307], and from the Federal
   Ministry of Education and Research [BFNT 01GQ0761, BMBF 16SV3783, BMBF
   0316064B, BMBF 16SV5824].
CR Alegre M, 2008, CLIN NEUROPHYSIOL, V119, P290, DOI 10.1016/j.clinph.2007.10.017
   Ang Kai Keng, 2014, Front Neuroeng, V7, P30, DOI 10.3389/fneng.2014.00030
   [Anonymous], FRONT HUM NEUROSCI
   Bauer R, 2016, CLIN NEUROPHYSIOL, V127, P3156, DOI 10.1016/j.clinph.2016.06.020
   Bauer R, 2015, FRONT BEHAV NEUROSCI, V9, DOI 10.3389/fnbeh.2015.00021
   Bauer R, 2015, NEUROIMAGE, V108, P319, DOI 10.1016/j.neuroimage.2014.12.026
   Brauchle D, 2015, FRONT HUM NEUROSCI, V9, DOI 10.3389/fnhum.2015.00564
   Buch ER, 2012, BRAIN, V135, P596, DOI 10.1093/brain/awr331
   Clark R., 2005, EFFICIENCY LEARNING
   Collinger JL, 2013, LANCET, V381, P557, DOI 10.1016/S0140-6736(12)61816-9
   Erbil N, 2007, BRAIN RES, V1169, P44, DOI 10.1016/j.brainres.2007.07.014
   Fels M, 2015, J NEURAL ENG, V12, DOI 10.1088/1741-2560/12/4/046029
   Georges JS, 1931, SCH REV, V39, P64, DOI DOI 10.2307/1079943
   Gharabaghi A, 2014, FRONT BEHAV NEUROSCI, V8, DOI 10.3389/fnbeh.2014.00429
   Gharabaghi A, 2014, RESTOR NEUROL NEUROS, V32, P517, DOI 10.3233/RNN-140387
   Gharabaghi A, 2014, FRONT HUM NEUROSCI, V8, DOI 10.3389/fnhum.2014.00285
   Gharabaghi A, 2014, FRONT HUM NEUROSCI, V8, DOI 10.3389/fnhum.2014.00122
   Gomez-Rodriguez M, 2011, J NEURAL ENG, V8, DOI 10.1088/1741-2560/8/3/036005
   Hagura N, 2007, J NEUROSCI, V27, P7047, DOI 10.1523/JNEUROSCI.0970-07.2007
   Hall SD, 2014, NEUROSCIENCE, V281, P68, DOI 10.1016/j.neuroscience.2014.09.037
   Hammer EM, 2012, BIOL PSYCHOL, V89, P80, DOI 10.1016/j.biopsycho.2011.09.006
   Hinterberger T, 2004, EXP BRAIN RES, V154, P521, DOI 10.1007/s00221-003-1690-3
   Jausovec N, 2014, BIOL PSYCHOL, V96, P42, DOI 10.1016/j.biopsycho.2013.11.006
   Kaiser V, 2011, FRONT NEUROSCI-SWITZ, V5, DOI [10.3389/fnins.2011.00086, 10.3389/fninf.2011.00030]
   Kavounoudias A, 2008, NEUROPSYCHOLOGIA, V46, P567, DOI 10.1016/j.neuropsychologia.2007.10.002
   Keinrath C, 2006, INT J PSYCHOPHYSIOL, V62, P321, DOI 10.1016/j.ijpsycho.2006.06.001
   Kraus D, 2016, BRAIN STIMUL, V9, P415, DOI 10.1016/j.brs.2016.02.007
   Kraus D, 2016, NEUROIMAGE, V125, P522, DOI 10.1016/j.neuroimage.2015.09.074
   Lim M, 2014, CLIN NEUROPHYSIOL, V125, P2036, DOI 10.1016/j.clinph.2014.02.006
   Lorenz R, 2014, J NEURAL ENG, V11, DOI 10.1088/1741-2560/11/3/035007
   Lotte F, 2013, FRONT HUM NEUROSCI, V7, DOI 10.3389/fnhum.2013.00568
   Lundqvist M, 2011, J COGNITIVE NEUROSCI, V23, P3008, DOI 10.1162/jocn_a_00029
   Mary A, 2015, NEUROIMAGE, V104, P59, DOI 10.1016/j.neuroimage.2014.10.010
   Matsumoto M, 2013, NEURON, V79, P1011, DOI 10.1016/j.neuron.2013.07.002
   McFarland DJ, 2008, J NEURAL ENG, V5, P155, DOI 10.1088/1741-2560/5/2/006
   Naros G, 2016, NEUROIMAGE, V134, P142, DOI 10.1016/j.neuroimage.2016.03.016
   Naros G, 2015, FRONT HUM NEUROSCI, V9, DOI 10.3389/fnhum.2015.00391
   Nijboer F, 2010, FRONT NEUROSCI-SWITZ, V4, DOI 10.3389/fnins.2010.00055
   Ninaus M, 2013, FRONT HUM NEUROSCI, V7, DOI 10.3389/fnhum.2013.00914
   OLDFIELD RC, 1971, NEUROPSYCHOLOGIA, V9, P97, DOI 10.1016/0028-3932(71)90067-4
   Oostenveld R, 2011, COMPUT INTEL NEUROSC, V2011, DOI 10.1155/2011/156869
   Parker J, 2011, DISABIL REHABIL-ASSI, V6, P465, DOI 10.3109/17483107.2011.556209
   Pichiorri F, 2015, ANN NEUROL, V77, P851, DOI 10.1002/ana.24390
   Proske U, 2009, J PHYSIOL-LONDON, V587, P4139, DOI 10.1113/jphysiol.2009.175372
   Rossiter HE, 2014, J NEUROPHYSIOL, V112, P2053, DOI 10.1152/jn.00345.2014
   Schalk G, 2004, IEEE T BIO-MED ENG, V51, P1034, DOI 10.1109/TBME.2004.827072
   Schnotz W, 2007, EDUC PSYCHOL REV, V19, P469, DOI 10.1007/s10648-007-9053-4
   Sharma N, 2006, STROKE, V37, P1941, DOI 10.1161/01.STR.0000226902.43357.fc
   Sherlin LH., 2011, Journal of Neurotherapy, V15, P292, DOI DOI 10.1080/10874208.2011.623089
   Sokolova M, 2009, INFORM PROCESS MANAG, V45, P427, DOI 10.1016/j.ipm.2009.03.002
   Spüler M, 2014, J NEURAL ENG, V11, DOI 10.1088/1741-2560/11/6/066008
   Spüler M, 2016, BIOSYST BIOROBOT, V12, P125, DOI 10.1007/978-3-319-26242-0_9
   Stinear CM, 2006, EXP BRAIN RES, V168, P157, DOI 10.1007/s00221-005-0078-y
   Takemi M, 2013, J NEUROPHYSIOL, V110, P1158, DOI 10.1152/jn.01092.2012
   Theodoridis S, 2009, PATTERN RECOGNITION, 4RTH EDITION, P1
   Thomas E, 2013, J NEURAL ENG, V10, DOI 10.1088/1741-2560/10/3/031001
   Thompson DE, 2013, BIOMED ENG ONLINE, V12, DOI 10.1186/1475-925X-12-43
   Vitense HS, 2003, ERGONOMICS, V46, P68, DOI 10.1080/00140130303534
   Vukelic M, 2015, NEUROIMAGE, V111, P1, DOI 10.1016/j.neuroimage.2015.01.058
   Vukelic M, 2014, NEUROIMAGE, V87, P147, DOI 10.1016/j.neuroimage.2013.10.003
   Walter A, 2012, FRONT NEURAL CIRCUIT, V6, DOI 10.3389/fncir.2012.00087
   Wigfield A, 2000, CONTEMP EDUC PSYCHOL, V25, P68, DOI 10.1006/ceps.1999.1015
NR 62
TC 22
Z9 23
U1 0
U2 36
PU ELSEVIER IRELAND LTD
PI CLARE
PA ELSEVIER HOUSE, BROOKVALE PLAZA, EAST PARK SHANNON, CO, CLARE, 00000,
   IRELAND
SN 1388-2457
EI 1872-8952
J9 CLIN NEUROPHYSIOL
JI Clin. Neurophysiol.
PD SEP
PY 2016
VL 127
IS 9
BP 3033
EP 3041
DI 10.1016/j.clinph.2016.06.016
PG 9
WC Clinical Neurology; Neurosciences
WE Science Citation Index Expanded (SCI-EXPANDED)
SC Neurosciences & Neurology
GA DS9CQ
UT WOS:000381080400011
PM 27472538
DA 2024-08-06
ER

PT J
AU Chen, SG
   Cao, L
   Shu, XK
   Wang, HW
   Ding, L
   Wang, SH
   Jia, J
AF Chen, Shugeng
   Cao, Lei
   Shu, Xiaokang
   Wang, Hewei
   Ding, Li
   Wang, Shui-Hua
   Jia, Jie
TI Longitudinal Electroencephalography Analysis in Subacute Stroke Patients
   During Intervention of Brain-Computer Interface With Exoskeleton
   Feedback
SO FRONTIERS IN NEUROSCIENCE
LA English
DT Article
DE BCI performance; event-related desynchronization; motor recovery;
   longitudinal change; stroke
ID MOTOR; DESYNCHRONIZATION; REHABILITATION; RECOVERY; BCI
AB Background Brain-computer interface (BCI) has been regarded as a newly developing intervention in promoting motor recovery in stroke survivors. Several studies have been performed in chronic stroke to explore its clinical and subclinical efficacy. However, evidence in subacute stroke was poor, and the longitudinal sensorimotor rhythm changes in subacute stroke after BCI with exoskeleton feedback were still unclear. Materials and Methods Fourteen stroke patients in subacute stage were recruited and randomly allocated to BCI group (n= 7) and the control group (n= 7). Brain-computer interface training with exoskeleton feedback was applied in the BCI group three times a week for 4 weeks. The Fugl-Meyer Assessment of Upper Extremity (FMA-UE) scale was used to assess motor function improvement. Brain-computer interface performance was calculated across the 12-time interventions. Sensorimotor rhythm changes were explored by event-related desynchronization (ERD) changes and topographies. Results After 1 month BCI intervention, both the BCI group (p= 0.032) and the control group (p= 0.048) improved in FMA-UE scores. The BCI group (12.77%) showed larger percentage of improvement than the control group (7.14%), and more patients obtained good motor recovery in the BCI group (57.1%) than did the control group (28.6%). Patients with good recovery showed relatively higher online BCI performance, which were greater than 70%. And they showed a continuous improvement in offline BCI performance and obtained a highest value in the last six sessions of interventions during BCI training. However, patients with poor recovery reached a platform in the first six sessions of interventions and did not improve any more or even showed a decrease. In sensorimotor rhythm, patients with good recovery showed an enhanced ERD along with time change. Topographies showed that the ipsilesional hemisphere presented stronger activations after BCI intervention. Conclusion Brain-computer interface training with exoskeleton feedback was feasible in subacute stroke patients. Brain-computer interface performance can be an index to evaluate the efficacy of BCI intervention. Patients who presented increasingly stronger or continuously strong activations (ERD) may obtain better motor recovery.
C1 [Chen, Shugeng; Wang, Hewei; Ding, Li; Jia, Jie] Fudan Univ, Dept Rehabil Med, Huashan Hosp, Shanghai, Peoples R China.
   [Cao, Lei] Shanghai Maritime Univ, Dept Comp Sci & Technol, Shanghai, Peoples R China.
   [Shu, Xiaokang] Shanghai Jiao Tong Univ, Sch Mech Engn, Shanghai, Peoples R China.
   [Wang, Shui-Hua] Loughborough Univ, Sch Architecture Bldg & Civil Engn, Loughborough, Leics, England.
   [Wang, Shui-Hua] Univ Leicester, Sch Math & Actuarial Sci, Leicester, Leics, England.
   [Jia, Jie] Fudan Univ, Huashan Hosp, Natl Clin Res Ctr Aging & Med, Shanghai, Peoples R China.
C3 Fudan University; Shanghai Maritime University; Shanghai Jiao Tong
   University; Loughborough University; University of Leicester; Fudan
   University
RP Jia, J (corresponding author), Fudan Univ, Dept Rehabil Med, Huashan Hosp, Shanghai, Peoples R China.; Wang, SH (corresponding author), Loughborough Univ, Sch Architecture Bldg & Civil Engn, Loughborough, Leics, England.; Wang, SH (corresponding author), Univ Leicester, Sch Math & Actuarial Sci, Leicester, Leics, England.; Jia, J (corresponding author), Fudan Univ, Huashan Hosp, Natl Clin Res Ctr Aging & Med, Shanghai, Peoples R China.
EM shuihuawang@ieee.org; shannonjj@126.com
RI Cao, Lei/KIA-4940-2024; Wang, Shuihua/G-7326-2016; hewei,
   wanghew/AAX-3821-2020
OI hewei, wanghew/0000-0001-7632-0607; Chen, Shugeng/0000-0003-1886-9233
FU National Key Research and Development Program Project of China
   [2018YFC2002300, 2018YFC2002301]; National Natural Science Foundation of
   China [81672252, 81702229]
FX This study was supported by the National Key Research and Development
   Program Project of China (Grant Nos. 2018YFC2002300 and 2018YFC2002301)
   and the National Natural Science Foundation of China (Grant Nos.
   81672252 and 81702229).
CR Ang KK, 2015, CLIN EEG NEUROSCI, V46, P310, DOI 10.1177/1550059414522229
   Bartur G, 2019, CLIN NEUROPHYSIOL, V130, P1644, DOI 10.1016/j.clinph.2019.06.008
   Biasiucci A, 2018, NAT COMMUN, V9, DOI 10.1038/s41467-018-04673-z
   Blankertz B, 2006, IEEE T NEUR SYS REH, V14, P153, DOI 10.1109/TNSRE.2006.875642
   Buma F, 2013, RESTOR NEUROL NEUROS, V31, P707, DOI 10.3233/RNN-130332
   Bundy DT, 2017, STROKE, V48, P1908, DOI 10.1161/STROKEAHA.116.016304
   Cervera MA, 2018, ANN CLIN TRANSL NEUR, V5, P651, DOI 10.1002/acn3.544
   Frolov AA, 2017, FRONT NEUROSCI-SWITZ, V11, DOI 10.3389/fnins.2017.00400
   Kaiser V, 2014, NEUROIMAGE, V85, P432, DOI 10.1016/j.neuroimage.2013.04.097
   Klem G H, 1999, Electroencephalogr Clin Neurophysiol Suppl, V52, P3
   Leeb R., 2016, P 6 INT BRAIN COMP I, DOI DOI 10.3217/978-3-85125-467-9-108
   Li MF, 2014, INT J NEUROSCI, V124, P403, DOI 10.3109/00207454.2013.850082
   Liu Y, 2014, J NEUROSCI METH, V222, P238, DOI 10.1016/j.jneumeth.2013.11.009
   López-Larraz E, 2018, NEUROREHABILITATION, V43, P77, DOI 10.3233/NRE-172394
   McFarland DJ, 2000, BRAIN TOPOGR, V12, P177, DOI 10.1023/A:1023437823106
   Mihara M, 2013, STROKE, V44, P1091, DOI 10.1161/STROKEAHA.111.674507
   Niazi IK, 2012, IEEE T NEUR SYS REH, V20, P595, DOI 10.1109/TNSRE.2012.2194309
   Ono T, 2015, BRAIN TOPOGR, V28, P340, DOI 10.1007/s10548-014-0382-6
   Peng WW, 2019, NEUROIMAGE, V195, P396, DOI 10.1016/j.neuroimage.2019.03.077
   Pfurtscheller G, 1999, CLIN NEUROPHYSIOL, V110, P1842, DOI 10.1016/S1388-2457(99)00141-8
   PFURTSCHELLER G, 1979, ELECTROEN CLIN NEURO, V46, P138, DOI 10.1016/0013-4694(79)90063-4
   Pichiorri F, 2015, ANN NEUROL, V77, P851, DOI 10.1002/ana.24390
   Prasad G, 2009, I IEEE EMBS C NEUR E, P251
   Ramos-Murguialday A, 2013, ANN NEUROL, V74, P100, DOI 10.1002/ana.23879
   Takemi M, 2013, J NEUROPHYSIOL, V110, P1158, DOI 10.1152/jn.01092.2012
   Tam WK, 2011, IEEE T NEUR SYS REH, V19, P617, DOI 10.1109/TNSRE.2011.2168542
   Tung SW, 2013, IEEE ENG MED BIO, P261, DOI 10.1109/EMBC.2013.6609487
   Wang L, 2016, BIOMED RES INT, V2016, DOI 10.1155/2016/3870863
   Ween JE, 2008, J NEUROIMAGING, V18, P227, DOI 10.1111/j.1552-6569.2007.00180.x
NR 29
TC 28
Z9 33
U1 4
U2 34
PU FRONTIERS MEDIA SA
PI LAUSANNE
PA AVENUE DU TRIBUNAL FEDERAL 34, LAUSANNE, CH-1015, SWITZERLAND
EI 1662-453X
J9 FRONT NEUROSCI-SWITZ
JI Front. Neurosci.
PD AUG 14
PY 2020
VL 14
AR 809
DI 10.3389/fnins.2020.00809
PG 11
WC Neurosciences
WE Science Citation Index Expanded (SCI-EXPANDED)
SC Neurosciences & Neurology
GA NJ7LG
UT WOS:000566224100001
PM 32922254
OA Green Published, gold
DA 2024-08-06
ER

PT J
AU Wodlinger, B
   Downey, JE
   Tyler-Kabara, EC
   Schwartz, AB
   Boninger, ML
   Collinger, JL
AF Wodlinger, B.
   Downey, J. E.
   Tyler-Kabara, E. C.
   Schwartz, A. B.
   Boninger, M. L.
   Collinger, J. L.
TI Ten-dimensional anthropomorphic arm control in a human brain-machine
   interface: difficulties, solutions, and limitations
SO JOURNAL OF NEURAL ENGINEERING
LA English
DT Article
DE brain-machine interface; brain-computer interface; neuroprosthetics;
   motor cortex; intracortical; hand shaping; grasping
ID FINGER MOVEMENTS; HAND SYNERGIES; MOTOR CORTEX; M1 NEURONS; GRASP;
   REHABILITATION; MANIPULATION; REACH; LIMB
AB Objective. In a previous study we demonstrated continuous translation, orientation and one-dimensional grasping control of a prosthetic limb (seven degrees of freedom) by a human subject with tetraplegia using a brain-machine interface (BMI). The current study, in the same subject, immediately followed the previous work and expanded the scope of the control signal by also extracting hand-shape commands from the two 96-channel intracortical electrode arrays implanted in the subject's left motor cortex. Approach. Four new control signals, dictating prosthetic hand shape, replaced the one-dimensional grasping in the previous study, allowing the subject to control the prosthetic limb with ten degrees of freedom (three-dimensional (3D) translation, 3D orientation, four-dimensional hand shaping) simultaneously. Main results. Robust neural tuning to hand shaping was found, leading to ten-dimensional (10D) performance well above chance levels in all tests. Neural unit preferred directions were broadly distributed through the 10D space, with the majority of units significantly tuned to all ten dimensions, instead of being restricted to isolated domains (e. g. translation, orientation or hand shape). The addition of hand shaping emphasized object-interaction behavior. A fundamental component of BMIs is the calibration used to associate neural activity to intended movement. We found that the presence of an object during calibration enhanced successful shaping of the prosthetic hand as it closed around the object during grasping. Significance. Our results show that individual motor cortical neurons encode many parameters of movement, that object interaction is an important factor when extracting these signals, and that high-dimensional operation of prosthetic devices can be achieved with simple decoding algorithms.
C1 [Wodlinger, B.; Tyler-Kabara, E. C.; Schwartz, A. B.; Boninger, M. L.; Collinger, J. L.] Univ Pittsburgh, Dept Phys Med & Rehabil, Pittsburgh, PA 15260 USA.
   [Wodlinger, B.; Downey, J. E.; Schwartz, A. B.; Collinger, J. L.] Ctr Neural Basis Cognit, Pittsburgh, PA USA.
   [Downey, J. E.; Tyler-Kabara, E. C.; Schwartz, A. B.; Boninger, M. L.; Collinger, J. L.] Univ Pittsburgh, Dept Bioengn, Pittsburgh, PA USA.
   [Tyler-Kabara, E. C.] Univ Pittsburgh, Dept Neurol Surg, Pittsburgh, PA 15260 USA.
   [Tyler-Kabara, E. C.; Schwartz, A. B.; Boninger, M. L.] Univ Pittsburgh, McGowan Inst Regenerat Med, Pittsburgh, PA USA.
   [Schwartz, A. B.] Univ Pittsburgh, Syst Neurosci Inst, Pittsburgh, PA USA.
   [Schwartz, A. B.] Univ Pittsburgh, Dept Neurobiol, Pittsburgh, PA USA.
   [Boninger, M. L.; Collinger, J. L.] Dept Vet Affairs Med Ctr, Pittsburgh, PA USA.
C3 Pennsylvania Commonwealth System of Higher Education (PCSHE); University
   of Pittsburgh; Pennsylvania Commonwealth System of Higher Education
   (PCSHE); University of Pittsburgh; Pennsylvania Commonwealth System of
   Higher Education (PCSHE); University of Pittsburgh; Pennsylvania
   Commonwealth System of Higher Education (PCSHE); University of
   Pittsburgh; Pennsylvania Commonwealth System of Higher Education
   (PCSHE); University of Pittsburgh; Pennsylvania Commonwealth System of
   Higher Education (PCSHE); University of Pittsburgh; Pennsylvania
   Commonwealth System of Higher Education (PCSHE); University of
   Pittsburgh
RP Wodlinger, B (corresponding author), Univ Pittsburgh, Dept Phys Med & Rehabil, Pittsburgh, PA 15260 USA.
EM collingr@pitt.edu
RI Downey, John/AAF-3837-2020; Collinger, Jennifer/HKE-7711-2023;
   Collinger, Jennifer/JMC-7742-2023; Tyler-Kabara, Elizabeth/H-4930-2013
OI Downey, John/0000-0002-2992-2848; Collinger,
   Jennifer/0000-0002-4517-5395; Tyler-Kabara,
   Elizabeth/0000-0003-3286-1094; Boninger, Michael/0000-0001-6966-919X;
   Wodlinger, Brian/0000-0001-6808-4448
FU Defense Advanced Research Projects Agency's (Arlington, VA, USA)
   Revolutionizing Prosthetics program [N66001-10-C-4056]; Office of
   Research and Development, Rehabilitation Research and Development
   Service, Department of Veterans Affairs (Washington DC, USA) [B6789C,
   B7143R, RX720]; UPMC Rehabilitation Institute (Pittsburgh, PA, USA)
FX This study is funded by the Defense Advanced Research Projects Agency's
   (Arlington, VA, USA) Revolutionizing Prosthetics program (contract
   number N66001-10-C-4056), Office of Research and Development,
   Rehabilitation Research and Development Service, Department of Veterans
   Affairs (Washington DC, USA, grant numbers B6789C, B7143R, and RX720),
   and UPMC Rehabilitation Institute (Pittsburgh, PA, USA). This study was
   done under an investigational device exemption granted by the US Food
   and Drug Administration. We thank Jan Scheuermann for her extraordinary
   commitment and effort in relation to this study and insightful
   discussions with the study team; Karina Palko for her participation as
   an honorary research team member and support of the study; Elizabeth
   Skidmore (Occupational Therapy) for discussions regarding functional
   grasp postures; Elke Brown (Physical Medicine and Rehabilitation) for
   assistance with BMI testing sessions; Debbie Harrington (Physical
   Medicine and Rehabilitation) for regulatory management of the study;
   Steven Chase for helpful discussions regarding statistical analysis; the
   University of Pittsburgh Clinical and Translational Science Institute
   and the Office of Investigator-Sponsored Investigational New Drugs and
   Investigational Device Exemption support for assistance with protocol
   development and regulatory reporting and compliance; the volunteer
   members of the DSMB for their continued monitoring of this study; the
   Johns Hopkins University Applied Physics Laboratory (Laurel, MD, USA)
   and Blackrock Microsystems (Salt Lake City, UT, USA) for coordination
   efforts and technical support in relation to this project. The views
   expressed herein are those of the authors and do not represent the
   official policy or position of the Department of Veterans Affairs,
   Department of Defense, or US Government.
CR Aggarwal V, 2008, IEEE T NEUR SYS REH, V16, P3, DOI 10.1109/TNSRE.2007.916289
   Armiger RS, 2011, J HOPKINS APL TECH D, V30, P198
   Artemiadis PK, 2007, 2007 3RD INTERNATIONAL IEEE/EMBS CONFERENCE ON NEURAL ENGINEERING, VOLS 1 AND 2, P518, DOI 10.1109/CNE.2007.369723
   Ben Hamed S, 2007, J NEUROPHYSIOL, V98, P327, DOI 10.1152/jn.00760.2006
   Boninger M, 2013, LANCET, V381, P1900, DOI 10.1016/S0140-6736(13)61154-X
   Chase SM, 2012, J NEUROPHYSIOL, V108, P624, DOI 10.1152/jn.00371.2011
   Chase SM, 2009, NEURAL NETWORKS, V22, P1203, DOI 10.1016/j.neunet.2009.05.005
   Chestek CA, 2009, IEEE ENG MED BIO, P3369, DOI 10.1109/IEMBS.2009.5332822
   Collinger JL, 2013, LANCET, V381, P557, DOI 10.1016/S0140-6736(12)61816-9
   Ethier C, 2012, NATURE, V485, P368, DOI 10.1038/nature10987
   Flanagan JR, 2006, CURR OPIN NEUROBIOL, V16, P650, DOI 10.1016/j.conb.2006.10.005
   GEORGOPOULOS AP, 1986, SCIENCE, V233, P1416, DOI 10.1126/science.3749885
   Hochberg LR, 2012, NATURE, V485, P372, DOI 10.1038/nature11076
   Johannes MS, 2011, J HOPKINS APL TECH D, V30, P207
   Kendall F., 1983, MUSCLES TESTING FUNC, V3rd
   LYLE RC, 1981, INT J REHABIL RES, V4, P483, DOI 10.1097/00004356-198112000-00001
   MARQUARDT DW, 1970, TECHNOMETRICS, V12, P591, DOI 10.2307/1267205
   Mason CR, 2001, J NEUROPHYSIOL, V86, P2896, DOI 10.1152/jn.2001.86.6.2896
   MATHIOWETZ V, 1985, AM J OCCUP THER, V39, P386, DOI 10.5014/ajot.39.6.386
   Santello M, 1998, J NEUROSCI, V18, P10105
   Shin HC, 2010, IEEE T BIO-MED ENG, V57, P754, DOI 10.1109/TBME.2009.2020791
   Simeral JD, 2011, J NEURAL ENG, V8, DOI 10.1088/1741-2560/8/2/025027
   Tkach D, 2007, J NEUROSCI, V27, P13241, DOI 10.1523/JNEUROSCI.2895-07.2007
   Tkach D, 2008, CURR OPIN NEUROBIOL, V18, P589, DOI 10.1016/j.conb.2008.09.016
   Todorov E, 2004, P ANN INT IEEE EMBS, V26, P4637
   Vanderborght B, 2013, ROBOT AUTON SYST, V61, P1601, DOI 10.1016/j.robot.2013.06.009
   Velliste M, 2008, NATURE, V453, P1098, DOI 10.1038/nature06996
   Vinjamuri R, 2011, IEEE T INF TECHNOL B, V15, P726, DOI 10.1109/TITB.2011.2160272
   Wang W, 2009, IEEE ENG MED BIO, P586, DOI 10.1109/IEMBS.2009.5333704
   Wang W, 2007, J NEUROPHYSIOL, V97, P4258, DOI 10.1152/jn.01180.2006
   Wang W, 2013, PLOS ONE, V8, DOI 10.1371/journal.pone.0055344
   Winges SA, 2007, J NEUROPHYSIOL, V98, P851, DOI 10.1152/jn.00267.2007
   Winges SA, 2009, J NEUROPHYSIOL, V101, P2447, DOI 10.1152/jn.91021.2008
NR 33
TC 302
Z9 339
U1 2
U2 199
PU IOP PUBLISHING LTD
PI BRISTOL
PA TEMPLE CIRCUS, TEMPLE WAY, BRISTOL BS1 6BE, ENGLAND
SN 1741-2560
EI 1741-2552
J9 J NEURAL ENG
JI J. Neural Eng.
PD FEB
PY 2015
VL 12
IS 1
AR 016011
DI 10.1088/1741-2560/12/1/016011
PG 17
WC Engineering, Biomedical; Neurosciences
WE Science Citation Index Expanded (SCI-EXPANDED)
SC Engineering; Neurosciences & Neurology
GA CA2UE
UT WOS:000348762500013
PM 25514320
DA 2024-08-06
ER

PT J
AU Martisius, I
   Damasevicius, R
AF Martisius, Ignas
   Damasevicius, Robertas
TI A Prototype SSVEP Based Real Time BCI Gaming System
SO COMPUTATIONAL INTELLIGENCE AND NEUROSCIENCE
LA English
DT Article
ID BRAIN-COMPUTER-INTERFACE; WAVE ATOMS; COMMUNICATION; CLASSIFICATION;
   ALGORITHMS; P300; HEAD; FRAMEWORK; MACHINE; DESIGN
AB Although brain-computer interface technology is mainly designed with disabled people in mind, it can also be beneficial to healthy subjects, for example, in gaming or virtual reality systems. In this paper we discuss the typical architecture, paradigms, requirements, and limitations of electroencephalogram-based gaming systems. We have developed a prototype three-class brain-computer interface system, based on the steady state visually evoked potentials paradigm and the Emotiv EPOC headset. An online target shooting game, implemented in the OpenViBE environment, has been used for user feedback. The system utilizes wave atom transform for feature extraction, achieving an average accuracy of 78.2% using linear discriminant analysis classifier, 79.3% using support vector machine classifier with a linear kernel, and 80.5% using a support vector machine classifier with a radial basis function kernel.
C1 [Martisius, Ignas] Kaunas Univ Technol, Dept Comp Sci, Studentu 50-415, LT-51368 Kaunas, Lithuania.
   [Damasevicius, Robertas] Kaunas Univ Technol, Dept Software Engn, Studentu 50-415, LT-51368 Kaunas, Lithuania.
C3 Kaunas University of Technology; Kaunas University of Technology
RP Damasevicius, R (corresponding author), Kaunas Univ Technol, Dept Software Engn, Studentu 50-415, LT-51368 Kaunas, Lithuania.
EM robertas.damasevicius@ktu.lt
RI Damaševičius, Robertas/E-1387-2017
OI Damaševičius, Robertas/0000-0001-9990-1084
CR Ahn M, 2014, SENSORS-BASEL, V14, P14601, DOI 10.3390/s140814601
   Allison BZ, 2007, EXPERT REV MED DEVIC, V4, P463, DOI 10.1586/17434440.4.4.463
   Amiri S, 2013, ADV HUM-COMPUT INTER, V2013, DOI 10.1155/2013/187024
   [Anonymous], P 3 IEEE INT WORKSH
   [Anonymous], THESIS
   [Anonymous], BNCI HORIZON 2020
   [Anonymous], 2015, SCI WORLD J
   [Anonymous], 2008, Proceedings of the 21st International Conference on Neural Information Processing Systems
   [Anonymous], 2012, P 3 AUGM HUM INT C
   [Anonymous], P 11 ACM C ADV COMP
   [Anonymous], P 53 ANN ALL C COMM
   [Anonymous], BIOMED ENG
   [Anonymous], P 4 TOBI WORKSH SION
   Bashashati A, 2007, J NEURAL ENG, V4, pR32, DOI 10.1088/1741-2560/4/2/R03
   Bi LZ, 2013, 2013 ICME INTERNATIONAL CONFERENCE ON COMPLEX MEDICAL ENGINEERING (CME), P211, DOI 10.1109/ICCME.2013.6548241
   Birbaumer N, 2000, IEEE T REHABIL ENG, V8, P190, DOI 10.1109/86.847812
   Birvinskas D, 2015, COMPUT SCI INF SYST, V12, P49, DOI 10.2298/CSIS140101083B
   Bos DPO, 2010, 2010 INTERNATIONAL CONFERENCE ON CYBERWORLDS (CW 2010), P277, DOI 10.1109/CW.2010.22
   Cao T, 2012, IEEE ENG MED BIO, P1819, DOI 10.1109/EMBC.2012.6346304
   Chang MH, 2016, J NEUROSCI METH, V258, P104, DOI 10.1016/j.jneumeth.2015.11.001
   Cincotti F, 2008, BRAIN RES BULL, V75, P796, DOI 10.1016/j.brainresbull.2008.01.007
   Coyle D., 2011, Proceedings of 2011 IEEE Symposium on Computational Intelligence,Cognitive Algorithms, Mind, and Brain, P1, DOI DOI 10.1109/CCMB.2011.5952128
   Damasevicius R, 2015, ELEKTRON ELEKTROTECH, V21, P57, DOI 10.5755/j01.eee.21.6.13763
   Demanet L, 2007, APPL COMPUT HARMON A, V23, P368, DOI 10.1016/j.acha.2007.03.003
   Deterding S., 2011, P 15 INT AC MINDTREK, P9, DOI [10.1145/2181037.2181040, DOI 10.1145/2181037.2181040]
   ELBERT T, 1980, ELECTROEN CLIN NEURO, V48, P293, DOI 10.1016/0013-4694(80)90265-5
   Faller J, 2010, PRESENCE-TELEOP VIRT, V19, P25, DOI 10.1162/pres.19.1.25
   FARWELL LA, 1988, ELECTROEN CLIN NEURO, V70, P510, DOI 10.1016/0013-4694(88)90149-6
   Fazel-Rezai Reza, 2012, Front Neuroeng, V5, P14, DOI 10.3389/fneng.2012.00014
   Nicolas-Alonso LF, 2012, SENSORS-BASEL, V12, P1211, DOI 10.3390/s120201211
   Finke A, 2009, NEURAL NETWORKS, V22, P1329, DOI 10.1016/j.neunet.2009.07.003
   Fisher RA, 1936, ANN EUGENIC, V7, P179, DOI 10.1111/j.1469-1809.1936.tb02137.x
   Grosse-Wentrup M., 2011, Int. J. Bioelectromagn, V13, P115
   Gulcur HO, 1998, PROCEEDINGS OF THE 1998 2ND INTERNATIONAL CONFERENCE BIOMEDICAL ENGINEERING DAYS, P48, DOI 10.1109/IBED.1998.710558
   Gurkok H., 2012, THESIS
   Huang DD, 2012, IEEE T NEUR SYS REH, V20, P379, DOI 10.1109/TNSRE.2012.2190299
   Jurcak V, 2007, NEUROIMAGE, V34, P1600, DOI 10.1016/j.neuroimage.2006.09.024
   Käthner I, 2014, BIOL PSYCHOL, V102, P118, DOI 10.1016/j.biopsycho.2014.07.014
   Kazman R, 2004, PROC INT CONF SOFTW, P773, DOI 10.1109/ICSE.2004.1317531
   Krepki R, 2007, MULTIMED TOOLS APPL, V33, P73, DOI 10.1007/s11042-006-0094-3
   Krusienski DJ, 2011, J NEURAL ENG, V8, DOI 10.1088/1741-2560/8/2/025002
   Kübler A, 2001, PSYCHOL BULL, V127, P358, DOI 10.1037//0033-2909.127.3.358
   Kübler A, 2006, IEEE T NEUR SYS REH, V14, P131, DOI 10.1109/TNSRE.2006.875585
   Kübler A, 2014, PLOS ONE, V9, DOI 10.1371/journal.pone.0112392
   Lalor EC, 2005, EURASIP J APPL SIG P, V2005, P3156, DOI 10.1155/ASP.2005.3156
   Lee PL, 2011, IEEE T BIO-MED ENG, V58, P3350, DOI 10.1109/TBME.2011.2162586
   Li YQ, 2013, IEEE T BIO-MED ENG, V60, P3156, DOI 10.1109/TBME.2013.2270283
   Lotte F, 2007, J NEURAL ENG, V4, pR1, DOI 10.1088/1741-2560/4/2/R01
   Martisius I, 2012, ELEKTRON ELEKTROTECH, V119, P99, DOI 10.5755/j01.eee.119.3.1373
   Martisius I, 2013, LECT NOTES COMPUT SC, V8131, P208, DOI 10.1007/978-3-642-40728-4_26
   Martisius I, 2012, LECT NOTES ARTIF INT, V7268, P302, DOI 10.1007/978-3-642-29350-4_36
   Mason SG, 2003, IEEE T NEUR SYS REH, V11, P70, DOI 10.1109/TNSRE.2003.810426
   Mohammed AA, 2010, LECT NOTES COMPUT SC, V6112, P246, DOI 10.1007/978-3-642-13775-4_25
   Mugler EM, 2010, IEEE T NEUR SYS REH, V18, P599, DOI 10.1109/TNSRE.2010.2068059
   Nunes TM, 2014, NEUROCOMPUTING, V136, P103, DOI 10.1016/j.neucom.2014.01.020
   Palaniappan R, 2006, IEEE T NEUR SYS REH, V14, P299, DOI 10.1109/TNSRE.2006.881539
   PFURTSCHELLER G, 1993, J MICROCOMPUT APPL, V16, P293, DOI 10.1006/jmca.1993.1030
   Pfurtscheller G, 2001, P IEEE, V89, P1123, DOI 10.1109/5.939829
   Pineda JA, 2003, IEEE T NEUR SYS REH, V11, P181, DOI 10.1109/TNSRE.2003.814445
   Pires G., 2011, P IEEE 1 INT C SERIO, P1
   Popescu F, 2008, IEEE INTELL SYST, V23, P78
   Punsawad Y, 2013, IEEE ENG MED BIO, P7416, DOI 10.1109/EMBC.2013.6611272
   RANCE G, 1995, EAR HEARING, V16, P499, DOI 10.1097/00003446-199510000-00006
   Raudonis V, 2008, ELEKTRON ELEKTROTECH, P31
   REGAN D, 1977, J OPT SOC AM, V67, P1475, DOI 10.1364/JOSA.67.001475
   Renard Y, 2010, PRESENCE-VIRTUAL AUG, V19, P35, DOI 10.1162/pres.19.1.35
   Resalat S. N., 2012, 2012 IEEE-EMBS International Conference on Biomedical and Health Informatics (BHI), P220, DOI 10.1109/BHI.2012.6211550
   Reshmi G, 2013, 2013 THIRD INTERNATIONAL CONFERENCE ON ADVANCES IN COMPUTING AND COMMUNICATIONS (ICACC 2013), P25, DOI 10.1109/ICACC.2013.12
   Reuderink B, 2009, L N INST COMP SCI SO, V9, P221
   Rohani DA, 2014, IEEE ENG MED BIO, P3606, DOI 10.1109/EMBC.2014.6944403
   Roy RN, 2013, IEEE ENG MED BIO, P6607, DOI 10.1109/EMBC.2013.6611070
   Sellers EW, 2010, AMYOTROPH LATERAL SC, V11, P449, DOI 10.3109/17482961003777470
   Shyu KK, 2013, IEEE T NEUR SYS REH, V21, P697, DOI 10.1109/TNSRE.2013.2265308
   Singla R., 2013, J Biomed Sci Eng, V6, P1050, DOI [DOI 10.4236/JBISE.2013.611131, 10.4236/jbise.2013.611131]
   Solms M., 2002, BRAIN INNER WORLD IN
   Sun GF, 2009, EIGHTH IEEE INTERNATIONAL CONFERENCE ON DEPENDABLE, AUTONOMIC AND SECURE COMPUTING, PROCEEDINGS, P418, DOI 10.1109/DASC.2009.72
   Takano K, 2011, FRONT NEUROSCI-SWITZ, V5, DOI 10.3389/fnins.2011.00060
   Vapnik VladimirNaumovich., 1998, STAT LEARNING THEORY, V2
   VIDAL JJ, 1973, ANNU REV BIOPHYS BIO, V2, P157, DOI 10.1146/annurev.bb.02.060173.001105
   Wang FF, 2009, IEEE I SYMP SUST SYS, P271
   Wang MJ, 2015, J NEUROSCI METH, V244, P16, DOI 10.1016/j.jneumeth.2014.06.003
   Wolpaw JR, 2000, IEEE T REHABIL ENG, V8, P164, DOI 10.1109/TRE.2000.847807
   Wolpaw JR, 2002, CLIN NEUROPHYSIOL, V113, P767, DOI 10.1016/S1388-2457(02)00057-3
   Yue Liu, 2012, 2012 IEEE International Conference on Virtual Environments Human-Computer Interfaces and Measurement Systems (VECIMS), P34
   Zander TO, 2011, INT J HUM-COMPUT INT, V27, P38, DOI 10.1080/10447318.2011.535752
NR 85
TC 74
Z9 79
U1 2
U2 46
PU HINDAWI LTD
PI LONDON
PA ADAM HOUSE, 3RD FLR, 1 FITZROY SQ, LONDON, W1T 5HF, ENGLAND
SN 1687-5265
EI 1687-5273
J9 COMPUT INTEL NEUROSC
JI Comput. Intell. Neurosci.
PY 2016
VL 2016
AR 3861425
DI 10.1155/2016/3861425
PG 15
WC Mathematical & Computational Biology; Neurosciences
WE Science Citation Index Expanded (SCI-EXPANDED)
SC Mathematical & Computational Biology; Neurosciences & Neurology
GA DH7TG
UT WOS:000372996100001
PM 27051414
OA Green Submitted, Green Published, gold
DA 2024-08-06
ER

PT J
AU Lapborisuth, P
   Zhang, X
   Noah, A
   Hirsch, J
AF Lapborisuth, Pawan
   Zhang, Xian
   Noah, Adam
   Hirsch, Joy
TI Neurofeedback-based functional near-infrared spectroscopy upregulates
   motor cortex activity in imagined motor tasks
SO NEUROPHOTONICS
LA English
DT Article
DE functional near-infrared spectroscopy; near-infrared spectroscopy;
   neurofeedback; biofeedback; brain-machine interface; imaginary motor
   tasks; neuroprosthetics
ID BRAIN-COMPUTER INTERFACE; DIFFUSE OPTICAL TOMOGRAPHY; HAND MOVEMENTS;
   CURSOR CONTROL; FNIRS DATA; FMRI; ACTIVATION; THOUGHTS; REAL; MRI
AB Neurofeedback is a method for using neural activity displayed on a computer to regulate one's own brain function and has been shown to be a promising technique for training individuals to interact with brain-machine interface applications such as neuroprosthetic limbs. The goal of this study was to develop a userfriendly functional near-infrared spectroscopy (fNIRS)-based neurofeedback system to upregulate neural activity associated with motor imagery, which is frequently used in neuroprosthetic applications. We hypothesized that fNIRS neurofeedback would enhance activity in motor cortex during a motor imagery task. Twenty-two participants performed active and imaginary right-handed squeezing movements using an elastic ball while wearing a 98-channel fNIRS device. Neurofeedback traces representing localized cortical hemodynamic responses were graphically presented to participants in real time. Participants were instructed to observe this graphical representation and use the information to increase signal amplitude. Neural activity was compared during active and imaginary squeezing with and without neurofeedback. Active squeezing resulted in activity localized to the left premotor and supplementary motor cortex, and activity in the motor cortex was found to be modulated by neurofeedback. Activity in the motor cortex was also shown in the imaginary squeezing condition only in the presence of neurofeedback. These findings demonstrate that real-time fNIRS neurofeedback is a viable platform for brain-machine interface applications. (C) The Authors. Published by SPIE under a Creative Commons Attribution 3.0 Unported License.
C1 [Lapborisuth, Pawan] Columbia Univ, Dept Biomed Engn, Fu Fdn, Sch Engn & Appl Sci, New York, NY USA.
   [Zhang, Xian; Noah, Adam; Hirsch, Joy] Yale Sch Med, Dept Psychiat, New Haven, CT 06510 USA.
   [Hirsch, Joy] Yale Sch Med, Dept Neurosci, New Haven, CT 06510 USA.
   [Hirsch, Joy] Yale Sch Med, Dept Comparat Med, New Haven, CT 06510 USA.
   [Hirsch, Joy] UCL, Dept Med Phys & Biomed Engn, London, England.
C3 Columbia University; Yale University; Yale University; Yale University;
   University of London; University College London
RP Hirsch, J (corresponding author), Yale Sch Med, Dept Psychiat, New Haven, CT 06510 USA.; Hirsch, J (corresponding author), Yale Sch Med, Dept Neurosci, New Haven, CT 06510 USA.; Hirsch, J (corresponding author), Yale Sch Med, Dept Comparat Med, New Haven, CT 06510 USA.; Hirsch, J (corresponding author), UCL, Dept Med Phys & Biomed Engn, London, England.
EM joy.hirsch@yale.edu
OI Noah, J. Adam/0000-0001-9773-2790; Hirsch, Joy/0000-0002-1418-6489
FU National Institute of Mental Health of the National Institutes of Health
   [R01MH107513]
FX This work was partially supported by the National Institute of Mental
   Health of the National Institutes of Health under award number
   R01MH107513 (PI JH). The content is solely the responsibility of the
   authors and does not necessarily represent the official views of the
   National Institutes of Health. Authors report no conflict of interest.
   The data reported in this paper are available upon request. The authors
   thank Swethasri Dravida for assistance with data analysis, article
   preparation, and editing.
CR Aslin RN, 2005, J BIOMED OPT, V10, DOI 10.1117/1.1854672
   Birbaumer N, 2009, INT REV NEUROBIOL, V86, P107, DOI 10.1016/S0074-7742(09)86008-X
   Boas DA, 2004, NEUROIMAGE, V23, pS275, DOI 10.1016/j.neuroimage.2004.07.011
   Boas DA, 2014, NEUROIMAGE, V85, P1, DOI 10.1016/j.neuroimage.2013.11.033
   Chul J, 2009, NEUROIMAGE, V44, P428, DOI 10.1016/j.neuroimage.2008.08.036
   Eggebrecht AT, 2012, NEUROIMAGE, V61, P1120, DOI 10.1016/j.neuroimage.2012.01.124
   Ferradal SL, 2014, NEUROIMAGE, V85, P117, DOI 10.1016/j.neuroimage.2013.03.069
   Ferrari M, 2012, NEUROIMAGE, V63, P921, DOI 10.1016/j.neuroimage.2012.03.049
   Horovitz SG, 2010, IEEE ENG MED BIO, P4270, DOI 10.1109/IEMBS.2010.5627170
   Huppert TJ, 2006, NEUROIMAGE, V29, P368, DOI 10.1016/j.neuroimage.2005.08.065
   Jang KE, 2008, P SOC PHOTO-OPT INS, V6850, pY8500, DOI 10.1117/12.764141
   Jerbi K, 2011, IRBM, V32, P8, DOI 10.1016/j.irbm.2010.12.004
   Kober SE, 2014, BIOL PSYCHOL, V95, P21, DOI 10.1016/j.biopsycho.2013.05.005
   Lee JH, 2009, NEUROSCI LETT, V450, P1, DOI 10.1016/j.neulet.2008.11.024
   Lotze M, 1999, J COGNITIVE NEUROSCI, V11, P491, DOI 10.1162/089892999563553
   Mihara M, 2013, STROKE, V44, P1091, DOI 10.1161/STROKEAHA.111.674507
   Mihara M, 2012, PLOS ONE, V7, DOI 10.1371/journal.pone.0032234
   Minati L, 2012, MED ENG PHYS, V34, P650, DOI 10.1016/j.medengphy.2012.02.004
   Okamoto M, 2004, NEUROIMAGE, V21, P99, DOI 10.1016/j.neuroimage.2003.08.026
   OLDFIELD RC, 1971, NEUROPSYCHOLOGIA, V9, P97, DOI 10.1016/0028-3932(71)90067-4
   Quaresima V, 2012, BRAIN LANG, V121, P79, DOI 10.1016/j.bandl.2011.03.009
   SANES JN, 1995, SCIENCE, V268, P1775, DOI 10.1126/science.7792606
   Shindo K, 2011, J REHABIL MED, V43, P951, DOI 10.2340/16501977-0859
   Singh AK, 2005, NEUROIMAGE, V27, P842, DOI 10.1016/j.neuroimage.2005.05.019
   Sohlberg M. M., 1989, INTRO COGNITIVE REHA
   Stavrinou ML, 2007, BRAIN TOPOGR, V19, P137, DOI 10.1007/s10548-007-0020-7
   Tachtsidis Ilias, 2016, Neurophotonics, V3, P030401, DOI 10.1117/1.NPh.3.3.030401
   Tak S, 2014, NEUROIMAGE, V85, P72, DOI 10.1016/j.neuroimage.2013.06.016
   Thibault RT, 2016, CORTEX, V74, P247, DOI 10.1016/j.cortex.2015.10.024
   Trejo LJ, 2006, IEEE T NEUR SYS REH, V14, P225, DOI 10.1109/TNSRE.2006.875578
   Villringer A, 1997, TRENDS NEUROSCI, V20, P435, DOI 10.1016/S0166-2236(97)01132-6
   WOLPAW JR, 1991, ELECTROEN CLIN NEURO, V78, P252, DOI 10.1016/0013-4694(91)90040-B
   WOLPAW JR, 1994, ELECTROEN CLIN NEURO, V90, P444, DOI 10.1016/0013-4694(94)90135-X
   Yoo SS, 2004, NEUROREPORT, V15, P1591, DOI 10.1097/01.wnr.0000133296.39160.fe
   Yousry TA, 1997, BRAIN, V120, P141, DOI 10.1093/brain/120.1.141
   Zhang X, 2016, NEUROPHOTONICS, V3, DOI 10.1117/1.NPh.3.1.015004
   Zilverstand A, 2014, PLOS ONE, V9, DOI 10.1371/journal.pone.0085929
NR 37
TC 19
Z9 21
U1 5
U2 43
PU SPIE-SOC PHOTO-OPTICAL INSTRUMENTATION ENGINEERS
PI BELLINGHAM
PA 1000 20TH ST, PO BOX 10, BELLINGHAM, WA 98225 USA
SN 2329-423X
EI 2329-4248
J9 NEUROPHOTONICS
JI Neurophotonics
PD APR-JUN
PY 2017
VL 4
IS 2
AR 021107
DI 10.1117/1.NPh.4.2.021107
PG 8
WC Neurosciences; Optics
WE Science Citation Index Expanded (SCI-EXPANDED); Social Science Citation Index (SSCI)
SC Neurosciences & Neurology; Optics
GA FB3JN
UT WOS:000406038900008
PM 28680906
OA Green Published, hybrid, Green Submitted
DA 2024-08-06
ER

PT J
AU Hotson, G
   McMullen, DP
   Fifer, MS
   Johannes, MS
   Katyal, KD
   Para, MP
   Armiger, R
   Anderson, WS
   Thakor, NV
   Wester, BA
   Crone, NE
AF Hotson, Guy
   McMullen, David P.
   Fifer, Matthew S.
   Johannes, Matthew S.
   Katyal, Kapil D.
   Para, Matthew P.
   Armiger, Robert
   Anderson, William S.
   Thakor, Nitish V.
   Wester, Brock A.
   Crone, Nathan E.
TI Individual finger control of a modular prosthetic limb using
   high-density electrocorticography in a human subject
SO JOURNAL OF NEURAL ENGINEERING
LA English
DT Article
DE BMI; brain machine interface; electrocorticography; finger; ECoG; brain
   computer interface; neural control
ID PRIMARY MOTOR CORTEX; BRAIN-MACHINE INTERFACE; POSTCENTRAL GYRUS;
   INTRACRANIAL EEG; HAND MOVEMENTS; ECOG SIGNALS; IMAGERY; ACTIVATION;
   GRASP; AREA
AB Objective. We used native sensorimotor representations of fingers in a brain machine interface (BMI) to achieve immediate online control of individual prosthetic fingers. Approach. Using high gamma responses recorded with a high-density electrocorticography (ECoG) array, we rapidly mapped the functional anatomy of cued finger movements. We used these cortical maps to select ECoG electrodes for a hierarchical linear discriminant analysis classification scheme to predict: (1) if any finger was moving, and, if so, (2) which digit was moving. To account for sensory feedback, we also mapped the spatiotemporal activation elicited by vibrotactile stimulation. Finally, we used this prediction framework to provide immediate online control over individual fingers of the Johns Hopkins University Applied Physics Laboratory modular prosthetic limb. Main results. The balanced classification accuracy for detection of movements during the online control session was 92% (chance: 50%). At the onset of movement, finger classification was 76% (chance: 20%), and 88% (chance: 25%) if the pinky and ring finger movements were coupled. Balanced accuracy of fully flexing the cued finger was 64%, and 77% had we combined pinky and ring commands. Offline decoding yielded a peak finger decoding accuracy of 96.5% (chance: 20%) when using an optimized selection of electrodes Offline analysis demonstrated significant finger-specific activations throughout sensorimotor cortex. Activations either prior to movement onset or during sensory feedback led to discriminable finger control. Significance. Our results demonstrate the ability of ECoG-based BMIs to leverage the native functional anatomy of sensorimotor cortical populations to immediately control individual finger movements in real time.
C1 [Hotson, Guy] Johns Hopkins Univ, Dept Elect & Comp Engn, 3400 N Charles, Baltimore, MD 21218 USA.
   [McMullen, David P.; Anderson, William S.] Johns Hopkins Univ, Dept Neurosurg, 600 N Wolfe, Baltimore, MD 21205 USA.
   [Fifer, Matthew S.; Thakor, Nitish V.] Johns Hopkins Univ, Dept Biomed Engn, 600 N Wolfe, Baltimore, MD 21205 USA.
   [Johannes, Matthew S.; Katyal, Kapil D.; Para, Matthew P.; Armiger, Robert; Wester, Brock A.] JHU Appl Phys Lab, Appl Neurosci, 7701 Montpelier Rd, Laurel, MD 20723 USA.
   [Crone, Nathan E.] Johns Hopkins Univ, Dept Neurol, 600 N Wolfe, Baltimore, MD 21205 USA.
C3 Johns Hopkins University; Johns Hopkins University; Johns Hopkins
   University; Johns Hopkins University; Johns Hopkins University
RP Hotson, G (corresponding author), Johns Hopkins Univ, Dept Elect & Comp Engn, 3400 N Charles, Baltimore, MD 21218 USA.; McMullen, DP (corresponding author), Johns Hopkins Univ, Dept Neurosurg, 600 N Wolfe, Baltimore, MD 21205 USA.
EM Hotson.Guy@gmail.com
RI Thakor, Nitish V/A-5878-2008; Armiger, Robert S/H-3343-2013; Wester,
   Brock/H-2217-2013
OI Wester, Brock/0000-0002-1500-2143; Armiger, Robert/0000-0002-3437-1884;
   McMullen, David/0000-0003-0782-9068; Anderson,
   William/0000-0003-0958-050X; Fifer, Matthew/0000-0003-3425-7552
FU National Institutes of Health (NIH) through National Institute of
   Neurological Disorders and Stroke (NINDS) [1R01NS088606-01]
FX The authors would like to thank G Milsap for assistance with
   experimental testing, G Milsap, Y Wang, K Rupp, and A Korzeniewska for
   lab meeting discussions of our approach and analysis. The authors would
   like to thank John Roycroft and John Helder for their help with
   configuring the MPL systems for development, experimentation, and data
   acquisition. This work was funded by the National Institutes of Health
   (NIH) through a National Institute of Neurological Disorders and Stroke
   (NINDS) grant 1R01NS088606-01.
CR Acharya S, 2008, IEEE T NEUR SYS REH, V16, P15, DOI 10.1109/TNSRE.2007.916269
   Acharya S, 2010, J NEURAL ENG, V7, DOI [10.1088/1741-2560/7/4/046002, 10.2202/1553-3840.1324]
   Alkadhi H, 2005, CEREB CORTEX, V15, P131, DOI 10.1093/cercor/bhh116
   Ben Hamed S, 2007, J NEUROPHYSIOL, V98, P327, DOI 10.1152/jn.00760.2006
   Bleichner MG, 2016, BRAIN STRUCT FUNCT, V221, P203, DOI 10.1007/s00429-014-0902-x
   Brainard DH, 1997, SPATIAL VISION, V10, P433, DOI 10.1163/156856897X00357
   Carmena JM, 2003, PLOS BIOL, V1, P193, DOI 10.1371/journal.pbio.0000042
   Chao Zenas C, 2010, Front Neuroeng, V3, P3, DOI 10.3389/fneng.2010.00003
   Chestek CA, 2013, J NEURAL ENG, V10, DOI 10.1088/1741-2560/10/2/026002
   Christensen MS, 2007, NAT NEUROSCI, V10, P417, DOI 10.1038/nn1873
   Collinger JL, 2013, LANCET, V381, P557, DOI 10.1016/S0140-6736(12)61816-9
   Cramer SC, 2005, BRAIN, V128, P2941, DOI 10.1093/brain/awh648
   Crapse TB, 2008, CURR OPIN NEUROBIOL, V18, P552, DOI 10.1016/j.conb.2008.09.017
   Duncan JS, 2004, NEUROIMAGE, V23, pS34, DOI 10.1016/j.neuroimage.2004.07.027
   Ersland L, 1996, NEUROREPORT, V8, P207, DOI 10.1097/00001756-199612200-00042
   Felton EA, 2007, J NEUROSURG, V106, P495, DOI 10.3171/jns.2007.106.3.495
   Fifer MS, 2014, IEEE T NEUR SYS REH, V22, P695, DOI 10.1109/TNSRE.2013.2286955
   Flamary R, 2012, FRONT NEUROSCI-SWITZ, V6, DOI 10.3389/fnins.2012.00029
   Ganguly K, 2009, PLOS BIOL, V7, DOI 10.1371/journal.pbio.1000153
   Gritsenko V, 2007, J NEUROPHYSIOL, V98, P1140, DOI 10.1152/jn.00162.2007
   Guo YQ, 2007, BIOSTATISTICS, V8, P86, DOI 10.1093/biostatistics/kxj035
   Hochberg LR, 2012, NATURE, V485, P372, DOI 10.1038/nature11076
   Hotz-Boenden-Naker S, 2008, NEUROIMAGE, V39, P383, DOI 10.1016/j.neuroimage.2007.07.065
   Johannes MS, 2011, J HOPKINS APL TECH D, V30, P207
   Kim HK, 2006, IEEE T BIO-MED ENG, V53, P1164, DOI 10.1109/TBME.2006.870235
   Kokotilo KJ, 2009, J NEUROTRAUM, V26, P2113, DOI 10.1089/neu.2008.0688
   Kubánek J, 2009, J NEURAL ENG, V6, DOI 10.1088/1741-2560/6/6/066001
   Lacourse MG, 2005, NEUROIMAGE, V27, P505, DOI 10.1016/j.neuroimage.2005.04.025
   Lebedev MA, 2005, J NEUROSCI, V25, P4681, DOI 10.1523/JNEUROSCI.4088-04.2005
   Liang NY, 2012, FRONT NEUROSCI-SWITZ, V6, DOI 10.3389/fnins.2012.00091
   McMullen DP, 2014, IEEE T NEUR SYS REH, V22, P784, DOI 10.1109/TNSRE.2013.2294685
   Mercier C, 2006, BRAIN, V129, P2202, DOI 10.1093/brain/awl180
   Miller KJ, 2009, J NEUROSCI, V29, P3132, DOI 10.1523/JNEUROSCI.5506-08.2009
   Miller K J, 2010, P NATL ACAD SCI USA, V107
   Muelling Katharina, 2015, ARXIV150305451
   Nakanishi Y, 2014, NEUROSCI RES, V85, P20, DOI 10.1016/j.neures.2014.05.005
   Nelson AJ, 2008, CEREB CORTEX, V18, P2341, DOI 10.1093/cercor/bhm257
   Pistohl T, 2012, NEUROIMAGE, V59, P248, DOI 10.1016/j.neuroimage.2011.06.084
   Porro CA, 1996, J NEUROSCI, V16, P7688
   POWELL TPS, 1959, B JOHNS HOPKINS HOSP, V105, P133
   Reilly KT, 2006, BRAIN, V129, P2211, DOI 10.1093/brain/awl154
   Rouse AG, 2013, J NEUROSCI, V33, P1326, DOI 10.1523/JNEUROSCI.0271-12.2013
   SANES JN, 1995, SCIENCE, V268, P1775, DOI 10.1126/science.7792606
   Schieber MH, 2001, J NEUROPHYSIOL, V86, P2125, DOI 10.1152/jn.2001.86.5.2125
   SCHIEBER MH, 1993, SCIENCE, V261, P489, DOI 10.1126/science.8332915
   Shoham D, 2001, J NEUROSCI, V21, P6820, DOI 10.1523/JNEUROSCI.21-17-06820.2001
   Siero JCW, 2014, NEUROIMAGE, V101, P177, DOI 10.1016/j.neuroimage.2014.07.002
   Sun H, 2015, CLIN NEUROPHYSIOL, V126, P2150, DOI 10.1016/j.clinph.2015.01.005
   Vaidya M, 2014, IEEE ENG MED BIO, P4872, DOI 10.1109/EMBC.2014.6944715
   Velliste M, 2008, NATURE, V453, P1098, DOI 10.1038/nature06996
   Wang W, 2009, IEEE ENG MED BIO, P586, DOI 10.1109/IEMBS.2009.5333704
   Wang W, 2013, PLOS ONE, V8, DOI 10.1371/journal.pone.0055344
   Wodlinger B, 2015, J NEURAL ENG, V12, DOI 10.1088/1741-2560/12/1/016011
   Yanagisawa T, 2012, ANN NEUROL, V71, P353, DOI 10.1002/ana.22613
   Yanagisawa T, 2011, J NEUROSURG, V114, P1715, DOI 10.3171/2011.1.JNS101421
   Zhuang J, 2010, IEEE T BIO-MED ENG, V57, P1774, DOI 10.1109/TBME.2010.2047015
NR 56
TC 142
Z9 164
U1 1
U2 69
PU IOP PUBLISHING LTD
PI BRISTOL
PA TEMPLE CIRCUS, TEMPLE WAY, BRISTOL BS1 6BE, ENGLAND
SN 1741-2560
EI 1741-2552
J9 J NEURAL ENG
JI J. Neural Eng.
PD APR
PY 2016
VL 13
IS 2
AR 026017
DI 10.1088/1741-2560/13/2/026017
PG 13
WC Engineering, Biomedical; Neurosciences
WE Science Citation Index Expanded (SCI-EXPANDED)
SC Engineering; Neurosciences & Neurology
GA DL5NM
UT WOS:000375683800026
PM 26863276
OA Green Accepted
DA 2024-08-06
ER

PT J
AU Sullivan, LS
   Illes, J
AF Sullivan, L. Specker
   Illes, J.
TI Ethics in published brain-computer interface research
SO JOURNAL OF NEURAL ENGINEERING
LA English
DT Article
DE brain-computer interface; neuroethics; clinical ethics; informed consent
ID CLINICAL-RESEARCH
AB Objective. Sophisticated signal processing has opened the doors to more research with human subjects than ever before. The increase in the use of human subjects in research comes with a need for increased human subjects protections. Approach. We quantified the presence or absence of ethics language in published reports of brain-computer interface (BCI) studies that involved human subjects and qualitatively characterized ethics statements. Main results. Reports of BCI studies with human subjects that are published in neural engineering and engineering journals are anchored in the rationale of technological improvement. Ethics language is markedly absent, omitted from 31% of studies published in neural engineering journals and 59% of studies in biomedical engineering journals. Significance. As the integration of technological tools with the capacities of the mind deepens, explicit attention to ethical issues will ensure that broad human benefit is embraced and not eclipsed by technological exclusiveness.
C1 [Illes, J.] Univ British Columbia, Natl Core Neuroeth, Vancouver, BC, Canada.
   [Sullivan, L. Specker] Harvard Med Sch, Ctr Bioeth, Boston, MA 02115 USA.
C3 University of British Columbia; Harvard University; Harvard Medical
   School
RP Sullivan, LS (corresponding author), Harvard Med Sch, Ctr Bioeth, Boston, MA 02115 USA.
EM Laura_SpeckerSullivan@hms.harvard.edu
FU National Science Foundation (NSF Award) [EEC-1028725]; Vancouver Coastal
   Health Research Institute; Kids Brain Health Network
FX This work was supported by a grant from the National Science Foundation
   (NSF Award # EEC-1028725) and the Vancouver Coastal Health Research
   Institute. JI is Canada Research Chair in Neuroethics. JI is also partly
   supported by the Kids Brain Health Network.
CR Anderson JA, 2013, NAT METHODS, V10, P843, DOI 10.1038/nmeth.2564
   Aristotle, 2000, Nicomachean ethics
   Attiah M A, 2015, FRONTIERS SYST NEURO, V8, P1
   BEECHER HK, 1966, NEW ENGL J MED, V274, P1354, DOI 10.1056/NEJM196606162742405
   Clausen Jens, 2008, Biotechnology Journal, V3, P1493, DOI 10.1002/biot.200800244
   Daly JJ, 2015, ARCH PHYS MED REHAB, V96, pS1, DOI 10.1016/j.apmr.2015.01.007
   Emanuel EJ, 2000, JAMA-J AM MED ASSOC, V283, P2701, DOI 10.1001/jama.283.20.2701
   Gilbert Frederic, 2015, AJOB Neurosci, V6, P4
   Goering S, 2016, CELL, V167, P882, DOI 10.1016/j.cell.2016.10.029
   Jones DS, 2016, NEW ENGL J MED, V374, P2393, DOI 10.1056/NEJMms1603756
   Kellmeyer P, 2016, CAMB Q HEALTHC ETHIC, V25, P623, DOI 10.1017/S0963180116000359
   Klein E, 2016, SCI ENG ETHICS, V22, P1299, DOI 10.1007/s11948-015-9712-7
   Klein E, 2016, J NEURAL ENG, V13, DOI 10.1088/1741-2560/13/4/043001
   Klein E, 2015, HASTINGS CENT REP, V45, P26, DOI 10.1002/hast.515
   Mak Joseph N, 2009, IEEE Rev Biomed Eng, V2, P187, DOI 10.1109/RBME.2009.2035356
   Murphy MD, 2016, FRONT CELL NEUROSCI, V9, DOI 10.3389/fncel.2015.00497
   Rao R.P.N., 2013, Brain-Computer Interfacing: An Introduction
   Resnik DB, 2012, ACCOUNT RES, V19, P329, DOI 10.1080/08989621.2012.728908
   Schneider M J, 2012, BRAIN COMPUTER INTER
   Sullivan LS, 2016, BRAIN-COMPUT INTERFA, V3, P156, DOI 10.1080/2326263X.2016.1213603
   Sullivan Specker L, 2017, ADV NEUROETHICS SERI
   The Commission, 1978, THE BELM REP
   Trimper John B, 2014, Front Neuroeng, V7, P4, DOI 10.3389/fneng.2014.00004
   Wolpaw J.R., 2012, Brain-computer interfaces, P3, DOI [DOI 10.1093/ACPROF:OSO/9780195388855.001.0001, 10.1093/acprof:oso/9780195388855.003.0001, 10.1093/acprof:oso/9780195388855.001.0001]
   World Med Assoc, 2013, JAMA-J AM MED ASSOC, V310, P2191, DOI 10.1001/jama.2013.281053
NR 25
TC 7
Z9 9
U1 9
U2 66
PU IOP Publishing Ltd
PI BRISTOL
PA TEMPLE CIRCUS, TEMPLE WAY, BRISTOL BS1 6BE, ENGLAND
SN 1741-2560
EI 1741-2552
J9 J NEURAL ENG
JI J. Neural Eng.
PD FEB
PY 2018
VL 15
IS 1
AR 013001
DI 10.1088/1741-2552/aa8e05
PG 6
WC Engineering, Biomedical; Neurosciences
WE Science Citation Index Expanded (SCI-EXPANDED)
SC Engineering; Neurosciences & Neurology
GA FS3SE
UT WOS:000419702100001
PM 28931749
DA 2024-08-06
ER

PT J
AU Martinez, CA
   Wang, CJ
AF Martinez, Clarisa A.
   Wang, Chunji
TI Structural constraints on learning in the neural network
SO JOURNAL OF NEUROPHYSIOLOGY
LA English
DT Article
DE brain-computer interface; structural learning; stroke; motor cortex;
   learning/physiology
ID CONTEXTUAL INTERFERENCE; SKILL
AB Recent research suggests the brain can learn almost any brain-computer interface (BCI) configuration; however, contrasting behavioral evidence from structural learning theory argues that previous experience facilitates, or impedes, future learning. A study by Sadtler and colleagues (Nature 512: 423-426, 2014) used BCI to demonstrate that neural network structural characteristics constrain learning, a finding that might also provide insight into how the brain responds to and recovers after injury.
C1 [Martinez, Clarisa A.] Univ So Calif, Div Biokinesiol & Phys Therapy, Los Angeles, CA USA.
   [Wang, Chunji] Univ So Calif, Neurosci Grad Program, Los Angeles, CA USA.
C3 University of Southern California; University of Southern California
RP Martinez, CA (corresponding author), Div Biokinesiol & Phys Therapy, 1540 Alcazar,CHP 155, Los Angeles, CA 90033 USA.
EM clarisa@usc.edu
OI Martinez, Clarisa/0000-0001-8529-0016
FU Eunice Kennedy Shriver National Institute Of Child Health and Human
   Development of the National Institutes of Health [T32-HD-064578,
   R01-HD-065438]
FX Research reported in this publication was supported by the Eunice
   Kennedy Shriver National Institute Of Child Health and Human Development
   of the National Institutes of Health under Award nos. T32-HD-064578 and
   R01-HD-065438.
CR Braun DA, 2010, BEHAV BRAIN RES, V206, P157, DOI 10.1016/j.bbr.2009.08.031
   Braun DA, 2009, CURR BIOL, V19, P352, DOI 10.1016/j.cub.2009.01.036
   Cunningham JP, 2014, NAT NEUROSCI, V17, P1500, DOI 10.1038/nn.3776
   Hall KG, 1995, J MOTOR BEHAV, V27, P299, DOI 10.1080/00222895.1995.9941719
   Krakauer JW, 2011, CURR OPIN NEUROBIOL, V21, P636, DOI 10.1016/j.conb.2011.06.012
   MAGILL RA, 1990, HUM MOVEMENT SCI, V9, P241, DOI 10.1016/0167-9457(90)90005-X
   Ranganathan R, 2014, J NEUROSCI, V34, P8289, DOI 10.1523/JNEUROSCI.4455-13.2014
   Sadtler PT, 2014, NATURE, V512, P423, DOI 10.1038/nature13665
   Wolpert DM, 2001, TRENDS COGN SCI, V5, P487, DOI 10.1016/S1364-6613(00)01773-3
NR 9
TC 1
Z9 2
U1 0
U2 14
PU AMER PHYSIOLOGICAL SOC
PI BETHESDA
PA 9650 ROCKVILLE PIKE, BETHESDA, MD 20814 USA
SN 0022-3077
EI 1522-1598
J9 J NEUROPHYSIOL
JI J. Neurophysiol.
PD NOV 1
PY 2015
VL 114
IS 5
BP 2555
EP 2557
DI 10.1152/jn.00971.2014
PG 3
WC Neurosciences; Physiology
WE Science Citation Index Expanded (SCI-EXPANDED)
SC Neurosciences & Neurology; Physiology
GA CZ9SD
UT WOS:000367436400002
PM 25810487
OA Green Published
DA 2024-08-06
ER

PT J
AU Bauer, R
   Gharabaghi, A
AF Bauer, Robert
   Gharabaghi, Alireza
TI Constraints and Adaptation of Closed-Loop Neuroprosthetics for
   Functional Restoration
SO FRONTIERS IN NEUROSCIENCE
LA English
DT Article
DE assistive technology; neurorehabilitation; stroke; rehabilitation
   robotics; brain-computer interface; brain-machine interface; brain-robot
   interface
ID BRAIN-COMPUTER INTERFACE; MOTOR-IMAGERY; BETA-OSCILLATIONS;
   SELF-REGULATION; STROKE; MODULATION; MOVEMENT; RECOVERY; REHABILITATION;
   PERFORMANCE
AB Closed-loop neuroprosthetics aim to compensate for lost function, e.g., by controlling external devices such as prostheses or wheelchairs. Such assistive approaches seek to maximize speed and classification accuracy for high-dimensional control. More recent approaches use similar technology, but aim to restore lost motor function in the long term. To achieve this goal, restorative neuroprosthetics attempt to facilitate motor re-learning and to strengthen damaged and/or alternative neural connections on the basis of neurofeedback training within rehabilitative environments. Such a restorative approach requires reinforcement learning of self-modulated brain activity which is considered to be beneficial for functional rehabilitation, e.g., improvement of beta-power modulation over sensorimotor areas for post-stroke movement restoration. Patients with motor impairments, however, may also have a compromised ability for motor task-related regulation of the targeted brain activity. This would affect the estimation of feature weights and hence the classification accuracy of the feedback device. This, in turn, can frustrate the patients and compromise their motor learning. Furthermore, the feedback training may even become erroneous when unconstrained classifier adaptation-which is often used in assistive approaches-is also applied in this rehabilitation context. In conclusion, the conceptual switch from assistance toward restoration necessitates a methodological paradigm shift from classification accuracy toward instructional efficiency. Furthermore, a constrained feature space, a priori regularized feature weights, and difficulty adaptation present key elements of restorative brain interfaces. These factors need, therefore, to be addressed within a therapeutic framework to facilitate reinforcement learning of brain self-regulation for restorative purposes.
C1 [Bauer, Robert; Gharabaghi, Alireza] Eberhard Karls Univ Tuebingen, Ctr Integrat Neurosci, Div Funct & Restorat Neurosurg, Tubingen, Germany.
C3 Eberhard Karls University of Tubingen; Eberhard Karls University
   Hospital
RP Bauer, R; Gharabaghi, A (corresponding author), Eberhard Karls Univ Tuebingen, Ctr Integrat Neurosci, Div Funct & Restorat Neurosurg, Tubingen, Germany.
EM robert.bauer@cin.uni-tuebingen.de; alireza.gharabaghi@uni-tuebingen.de
OI Gharabaghi, Alireza/0000-0002-9782-5281
FU Graduate Training Centre of Neuroscience; International Max Planck
   Research School for Cognitive and Systems Neuroscience, Tuebingen,
   Germany; German Federal Ministry of Education and Research [BMBF IMONAS
   13GW0119B]; Baden-Wurttemberg Stiftung [NemoPlast NEU005]
FX RB was supported by the Graduate Training Centre of Neuroscience,
   International Max Planck Research School for Cognitive and Systems
   Neuroscience, Tuebingen, Germany. AG was supported by grants from the
   German Federal Ministry of Education and Research [BMBF IMONAS
   13GW0119B] and the Baden-Wurttemberg Stiftung [NemoPlast NEU005]. There
   are no conflicts of interests.
CR Ang Kai Keng, 2014, Front Neuroeng, V7, P30, DOI 10.3389/fneng.2014.00030
   Ang KK, 2009, IEEE ENG MED BIO, P578, DOI 10.1109/IEMBS.2009.5332817
   Aumann TD, 2015, TRENDS NEUROSCI, V38, P77, DOI 10.1016/j.tins.2014.12.002
   Bauer R, 2016, CLIN NEUROPHYSIOL, V127, P3033, DOI 10.1016/j.clinph.2016.06.016
   Bauer R, 2016, CLIN NEUROPHYSIOL, V127, P3156, DOI 10.1016/j.clinph.2016.06.020
   Bauer R, 2015, FRONT NEUROSCI-SWITZ, V9, DOI 10.3389/fnins.2015.00036
   Bauer R, 2015, FRONT BEHAV NEUROSCI, V9, DOI 10.3389/fnbeh.2015.00021
   Bauer R, 2015, NEUROIMAGE, V108, P319, DOI 10.1016/j.neuroimage.2014.12.026
   Beltrachini L, 2010, IEEE ENG MED BIO, P1654, DOI 10.1109/IEMBS.2010.5626668
   Bishop C.M., 2013, PATTERN RECOGN, V53
   Blankertz B, 2008, IEEE SIGNAL PROC MAG, V25, P41, DOI 10.1109/MSP.2008.4408441
   Brauchle D, 2015, FRONT HUM NEUROSCI, V9, DOI 10.3389/fnhum.2015.00564
   Brittain JS, 2014, EUR J NEUROSCI, V39, P1951, DOI 10.1111/ejn.12574
   Bryan MJ, 2013, J NEURAL ENG, V10, DOI 10.1088/1741-2560/10/6/066008
   Buch ER, 2012, BRAIN, V135, P596, DOI 10.1093/brain/awr331
   Bundy DT, 2012, J NEURAL ENG, V9, DOI 10.1088/1741-2560/9/3/036011
   Burde W., 2006, Proceedings of the 3rd International Brain-Computer Interface Workshop and Training Course, P108
   Cegarra J, 2008, BEHAV RES METHODS, V40, P988, DOI 10.3758/BRM.40.4.988
   Collinger JL, 2013, LANCET, V381, P557, DOI 10.1016/S0140-6736(12)61816-9
   Daly JJ, 2008, LANCET NEUROL, V7, P1032, DOI 10.1016/S1474-4422(08)70223-0
   Fels M, 2015, J NEURAL ENG, V12, DOI 10.1088/1741-2560/12/4/046029
   FRIEDMAN JH, 1989, J AM STAT ASSOC, V84, P165, DOI 10.2307/2289860
   Gharabaghi A, 2016, FRONT NEUROSCI-SWITZ, V10, DOI 10.3389/fnins.2016.00456
   Gharabaghi A, 2014, FRONT BEHAV NEUROSCI, V8, DOI 10.3389/fnbeh.2014.00429
   Gharabaghi A, 2014, FRONT HUM NEUROSCI, V8, DOI 10.3389/fnhum.2014.00122
   Gomez-Rodriguez M, 2011, J NEURAL ENG, V8, DOI 10.1088/1741-2560/8/3/036005
   Hammer EM, 2012, BIOL PSYCHOL, V89, P80, DOI 10.1016/j.biopsycho.2011.09.006
   Heremans E, 2012, NEUROREHAB NEURAL RE, V26, P27, DOI 10.1177/1545968311411055
   Heremans E, 2009, BRAIN RES, V1278, P50, DOI 10.1016/j.brainres.2009.04.041
   Hochberg LR, 2012, NATURE, V485, P372, DOI 10.1038/nature11076
   Ivanova G, 2005, P ANN INT IEEE EMBS, P3612, DOI 10.1109/IEMBS.2005.1617263
   Kaiser V, 2011, FRONT NEUROSCI-SWITZ, V5, DOI [10.3389/fnins.2011.00086, 10.3389/fninf.2011.00030]
   Kilavik BE, 2013, EXP NEUROL, V245, P15, DOI 10.1016/j.expneurol.2012.09.014
   Kraus D, 2016, BRAIN STIMUL, V9, P415, DOI 10.1016/j.brs.2016.02.007
   Kraus D, 2016, NEUROIMAGE, V125, P522, DOI 10.1016/j.neuroimage.2015.09.074
   Krucoff MO, 2016, FRONT NEUROSCI-SWITZ, V10, DOI 10.3389/fnins.2016.00584
   LEE TD, 1991, PHYS THER, V71, P150, DOI 10.1093/ptj/71.2.150
   Liepert J, 2012, NEUROREHAB NEURAL RE, V26, P470, DOI 10.1177/1545968311425924
   Lotte F, 2013, FRONT HUM NEUROSCI, V7, DOI 10.3389/fnhum.2013.00568
   Mima T, 2001, CLIN NEUROPHYSIOL, V112, P122, DOI 10.1016/S1388-2457(00)00515-0
   Morone G, 2015, ARCH PHYS MED REHAB, V96, pS71, DOI 10.1016/j.apmr.2014.05.026
   Naros G, 2016, NEUROIMAGE, V134, P142, DOI 10.1016/j.neuroimage.2016.03.016
   Naros G, 2015, FRONT HUM NEUROSCI, V9, DOI 10.3389/fnhum.2015.00391
   Neuper C, 2006, PROG BRAIN RES, V159, P211, DOI 10.1016/S0079-6123(06)59014-4
   Nijboer F, 2008, J NEUROSCI METH, V167, P43, DOI 10.1016/j.jneumeth.2007.02.009
   Page SJ, 2011, CLIN REHABIL, V25, P627, DOI 10.1177/0269215510395793
   Parker J, 2011, DISABIL REHABIL-ASSI, V6, P465, DOI 10.3109/17483107.2011.556209
   Pfurtscheller G, 2005, NEUROSCI LETT, V378, P156, DOI 10.1016/j.neulet.2004.12.034
   Pichiorri F, 2015, ANN NEUROL, V77, P851, DOI 10.1002/ana.24390
   Pimentel MAF, 2014, SIGNAL PROCESS, V99, P215, DOI 10.1016/j.sigpro.2013.12.026
   Rossiter HE, 2014, J NEUROPHYSIOL, V112, P2053, DOI 10.1152/jn.00345.2014
   Royter V, 2016, FRONT CELL NEUROSCI, V10, DOI 10.3389/fncel.2016.00115
   Schnotz W, 2007, EDUC PSYCHOL REV, V19, P469, DOI 10.1007/s10648-007-9053-4
   Shelton FDAP, 2001, STROKE, V32, P107, DOI 10.1161/01.STR.32.1.107
   Sherlin LH., 2011, Journal of Neurotherapy, V15, P292, DOI DOI 10.1080/10874208.2011.623089
   Sollfrank T, 2016, CLIN NEUROPHYSIOL, V127, P490, DOI 10.1016/j.clinph.2015.06.004
   Stinear CM, 2012, BRAIN, V135, P2527, DOI 10.1093/brain/aws146
   Sugiyama M, 2013, WIRES COMPUT STAT, V5, P465, DOI 10.1002/wics.1275
   Theodoridis S, 2009, PATTERN RECOGNITION, 4RTH EDITION, P1
   Vidaurre C, 2011, IEEE T BIO-MED ENG, V58, P587, DOI 10.1109/TBME.2010.2093133
   Vidaurre C, 2011, J NEURAL ENG, V8, DOI 10.1088/1741-2560/8/2/025009
   Vukelic Mathias, 2015, Front Behav Neurosci, V9, P181, DOI 10.3389/fnbeh.2015.00181
   Vukelic M, 2015, NEUROIMAGE, V111, P1, DOI 10.1016/j.neuroimage.2015.01.058
   Vukelic M, 2014, NEUROIMAGE, V87, P147, DOI 10.1016/j.neuroimage.2013.10.003
   Wood G, 2014, FRONT SYST NEUROSCI, V8, DOI 10.3389/fnsys.2014.00171
   Yuan KH, 1998, BRIT J MATH STAT PSY, V51, P63, DOI 10.1111/j.2044-8317.1998.tb00667.x
NR 66
TC 10
Z9 10
U1 4
U2 18
PU FRONTIERS MEDIA SA
PI LAUSANNE
PA AVENUE DU TRIBUNAL FEDERAL 34, LAUSANNE, CH-1015, SWITZERLAND
SN 1662-453X
J9 FRONT NEUROSCI-SWITZ
JI Front. Neurosci.
PD MAR 13
PY 2017
VL 11
AR 111
DI 10.3389/fnins.2017.00111
PG 6
WC Neurosciences
WE Science Citation Index Expanded (SCI-EXPANDED)
SC Neurosciences & Neurology
GA EN5ZF
UT WOS:000396083600001
PM 28348511
OA Green Published, gold
DA 2024-08-06
ER

PT J
AU Naros, G
   Naros, I
   Grimm, F
   Ziemann, U
   Gharabaghi, A
AF Naros, G.
   Naros, I.
   Grimm, F.
   Ziemann, U.
   Gharabaghi, A.
TI Reinforcement learning of self-regulated sensorimotor β-oscillations
   improves motor performance
SO NEUROIMAGE
LA English
DT Article
DE Operant conditioning; Beta oscillations; Brain-computer interface;
   Brain-machine interface; Brain-robot interface; Motor learning;
   Neurofeedback; Hand function; Functional restoration; Stroke
ID BRAIN-COMPUTER-INTERFACE; DIRECT-CURRENT STIMULATION; CORTICAL
   STIMULATION; CHRONIC STROKE; ROBOT INTERFACE; IMAGERY; SYSTEM; BCI;
   MODULATION; ACTIVATION
AB Self-regulation of sensorimotor oscillations is currently researched in neurorehabilitation, e.g. for priming subsequent physiotherapy in stroke patients, and may be modulated by neurofeedback or transcranial brain stimulation. It has still to be demonstrated, however, whether and under which training conditions such brain self-regulation could also result in motor gains.
   Thirty-two right-handed, healthy subjects participated in a three-day intervention during which they performed 462 trials of kinesthetic motor-imagery while a brain-robot interface (BRI) turned event-related beta-band desynchronization of the left sensorimotor cortex into the opening of the right hand by a robotic orthosis. Different training conditions were compared in a parallel-group design: (i) adaptive classifier thresholding and contingent feedback, (ii) adaptive classifier thresholding and non-contingent feedback, (iii) non-adaptive classifier thresholding and contingent feedback, and (iv) non-adaptive classifier thresholding and non-contingent feedback. We studied the task-related cortical physiology with electroencephalography and the behavioral performance in a subsequent isometric motor task.
   Contingent neurofeedback and adaptive classifier thresholding were critical for learning brain self-regulation which, in turn, led to behavioral gains after the intervention. The acquired skill for sustained sensorimotor beta-desynchronization correlated significantly with subsequent motor improvement. Operant learning of brain self-regulation with a BRI may offer a therapeutic perspective for severely affected stroke patients lacking residual hand function. (C) 2016 Elsevier Inc. All rights reserved.
C1 [Naros, G.; Naros, I.; Grimm, F.; Gharabaghi, A.] Univ Tubingen, Div Funct & Restorat Neurosurg, Otfried Mueller Str 45, D-72076 Tubingen, Germany.
   [Naros, I.; Grimm, F.; Gharabaghi, A.] Univ Tubingen, Ctr Integrat Neurosci, D-72076 Tubingen, Germany.
   [Ziemann, U.] Univ Tubingen, Dept Neurol & Stroke, D-72076 Tubingen, Germany.
   [Ziemann, U.] Univ Tubingen, Hertie Inst Clin Brain Res, D-72076 Tubingen, Germany.
C3 Eberhard Karls University of Tubingen; Eberhard Karls University of
   Tubingen; Eberhard Karls University of Tubingen; Eberhard Karls
   University of Tubingen; Eberhard Karls University Hospital
RP Naros, G; Gharabaghi, A (corresponding author), Univ Tubingen, Div Funct & Restorat Neurosurg, Otfried Mueller Str 45, D-72076 Tubingen, Germany.
EM georgios.naros@med.uni-tuebingen.de; alireza.gharabaghi@uni-tuebingen.de
RI Ziemann, Ulf/AAY-9125-2020; Coish, Elizabeth/AAU-1245-2020; Naros,
   Georgios/ABR-8074-2022
OI Naros, Georgios/0000-0003-4807-6234; Gharabaghi,
   Alireza/0000-0002-9782-5281
FU German Research Council [DFG] [EC 307]; Federal Ministry for Education
   and Research [BFNT 01GQ0761, BMBF 16SV3783, BMBF 0316064B, BMBF
   16SV5824]
FX We would like to thank Dr. Gunnar Blumenstock for statistical advice and
   Dr. Martin Spuler and Dr. Armin Walter for technical support. AG was
   supported by grants from the German Research Council [DFG EC 307], and
   from the Federal Ministry for Education and Research [BFNT 01GQ0761,
   BMBF 16SV3783, BMBF 0316064B, BMBF 16SV5824].
CR Allal L, 2000, LEARN INSTR, V10, P137, DOI 10.1016/S0959-4752(99)00025-0
   Ang K K., 2014, Clinical EEG and neuroscience : official journal of the EEG and Clinical Neuroscience Society (ENCS)
   Ang Kai Keng, 2014, Front Neuroeng, V7, P30, DOI 10.3389/fneng.2014.00030
   Ang KK, 2011, CLIN EEG NEUROSCI, V42, P253, DOI 10.1177/155005941104200411
   Antal A, 2004, EUR J NEUROSCI, V19, P2888, DOI 10.1111/j.1460-9568.2004.03367.x
   Aumann TD, 2015, TRENDS NEUROSCI, V38, P77, DOI 10.1016/j.tins.2014.12.002
   Bai O, 2008, J NEURAL ENG, V5, P24, DOI 10.1088/1741-2560/5/1/003
   Bai O, 2014, NEUROREHABILITATION, V34, P355, DOI 10.3233/NRE-131039
   Bauer R., 2016, CONSTRAINTS IN PRESS
   Bauer R, 2015, FRONT NEUROSCI-SWITZ, V9, DOI 10.3389/fnins.2015.00036
   Bauer R, 2015, FRONT BEHAV NEUROSCI, V9, DOI 10.3389/fnbeh.2015.00021
   Bauer R, 2015, NEUROIMAGE, V108, P319, DOI 10.1016/j.neuroimage.2014.12.026
   Boe S, 2014, NEUROIMAGE, V101, P159, DOI 10.1016/j.neuroimage.2014.06.066
   Brauchle D, 2015, FRONT HUM NEUROSCI, V9, DOI 10.3389/fnhum.2015.00564
   Brinkman L, 2014, J NEUROSCI, V34, P14783, DOI 10.1523/JNEUROSCI.2039-14.2014
   Brown P, 2007, CURR OPIN NEUROBIOL, V17, P656, DOI 10.1016/j.conb.2007.12.001
   Buch E, 2008, STROKE, V39, P910, DOI 10.1161/STROKEAHA.107.505313
   Buch ER, 2012, BRAIN, V135, P596, DOI 10.1093/brain/awr331
   Carmena JM, 2013, PLOS BIOL, V11, DOI 10.1371/journal.pbio.1001561
   Daly JJ, 2008, LANCET NEUROL, V7, P1032, DOI 10.1016/S1474-4422(08)70223-0
   Dobkin BH, 2004, LANCET NEUROL, V3, P528, DOI 10.1016/S1474-4422(04)00851-8
   Doyon J, 2005, CURR OPIN NEUROBIOL, V15, P161, DOI 10.1016/j.conb.2005.03.004
   Ebersole J., 2002, CURRENT PRACTICE CLI
   Fang Y, 2009, CLIN NEUROPHYSIOL, V120, P994, DOI 10.1016/j.clinph.2009.02.173
   Fels M, 2015, J NEURAL ENG, V12, DOI 10.1088/1741-2560/12/4/046029
   Gandiga PC, 2006, CLIN NEUROPHYSIOL, V117, P845, DOI 10.1016/j.clinph.2005.12.003
   Gao Q, 2011, NEUROIMAGE, V54, P1280, DOI 10.1016/j.neuroimage.2010.08.071
   Gerloff C, 2006, BRAIN, V129, P791, DOI 10.1093/brain/awh713
   Gharabaghi A, 2015, CLIN NEUROPHYSIOL, V126, P853, DOI 10.1016/j.clinph.2014.09.004
   Gharabaghi A, 2014, FRONT BEHAV NEUROSCI, V8, DOI 10.3389/fnbeh.2014.00429
   Gharabaghi A, 2014, RESTOR NEUROL NEUROS, V32, P517, DOI 10.3233/RNN-140387
   Gharabaghi A, 2014, FRONT HUM NEUROSCI, V8, DOI 10.3389/fnhum.2014.00285
   Gharabaghi A, 2014, FRONT HUM NEUROSCI, V8, DOI 10.3389/fnhum.2014.00122
   Gomez-Rodriguez M, 2011, J NEURAL ENG, V8, DOI 10.1088/1741-2560/8/3/036005
   Grandchamp R, 2011, FRONT PSYCHOL, V2, DOI 10.3389/fpsyg.2011.00236
   Halsband U, 2006, J PHYSIOL-PARIS, V99, P414, DOI 10.1016/j.jphysparis.2006.03.007
   Jackson A, 2011, IEEE T NEUR SYS REH, V19, P534, DOI 10.1109/TNSRE.2011.2158586
   Kaiser V, 2012, STROKE, V43, P2735, DOI 10.1161/STROKEAHA.112.665489
   Kilavik BE, 2013, EXP NEUROL, V245, P15, DOI 10.1016/j.expneurol.2012.09.014
   Kraus D, 2016, BRAIN STIMUL, V9, P415, DOI 10.1016/j.brs.2016.02.007
   Kraus D, 2016, NEUROIMAGE, V125, P522, DOI 10.1016/j.neuroimage.2015.09.074
   Kristeva R, 2007, NEUROIMAGE, V36, P785, DOI 10.1016/j.neuroimage.2007.03.025
   Lotte F, 2007, J NEURAL ENG, V4, pR1, DOI 10.1088/1741-2560/4/2/R01
   Massie CL, 2015, CLIN NEUROPHYSIOL, V126, P1024, DOI 10.1016/j.clinph.2014.06.053
   Matsumoto J, 2010, J NEUROENG REHABIL, V7, DOI 10.1186/1743-0003-7-27
   Mazaheri A, 2010, FRONT HUM NEUROSCI, V4, DOI 10.3389/fnhum.2010.00177
   McFarland DJ, 2008, J NEURAL ENG, V5, P155, DOI 10.1088/1741-2560/5/2/006
   McFarland DJ, 2000, BRAIN TOPOGR, V12, P177, DOI 10.1023/A:1023437823106
   Mellinger J., 2007, Toward Brain-Computer Interfacing
   Mima T, 2000, CLIN NEUROPHYSIOL, V111, P326, DOI 10.1016/S1388-2457(99)00229-1
   Naros G, 2016, CLIN NEUROPHYSIOL, V127, P2119, DOI 10.1016/j.clinph.2015.12.020
   Naros G, 2015, FRONT HUM NEUROSCI, V9, DOI 10.3389/fnhum.2015.00391
   Nitsche MA, 2003, J COGNITIVE NEUROSCI, V15, P619, DOI 10.1162/089892903321662994
   Notturno F, 2014, HUM BRAIN MAPP, V35, P2220, DOI 10.1002/hbm.22322
   Pfurtscheller G, 1980, Prog Brain Res, V54, P491, DOI 10.1016/S0079-6123(08)61665-9
   Pfurtscheller G, 1996, ELECTROEN CLIN NEURO, V98, P281, DOI 10.1016/0013-4694(95)00258-8
   Pichiorri F, 2015, ANN NEUROL, V77, P851, DOI 10.1002/ana.24390
   Pineda JA, 2005, BRAIN RES REV, V50, P57, DOI 10.1016/j.brainresrev.2005.04.005
   Platz T, 2002, RESTOR NEUROL NEUROS, V20, P21
   Raco V, 2014, BRAIN STIMUL, V7, P823, DOI 10.1016/j.brs.2014.08.005
   Ramos-Murguialday A, 2013, ANN NEUROL, V74, P100, DOI 10.1002/ana.23879
   Reis J, 2009, P NATL ACAD SCI USA, V106, P1590, DOI 10.1073/pnas.0805413106
   Riddle CN, 2006, NEUROIMAGE, V33, P618, DOI 10.1016/j.neuroimage.2006.07.027
   Rossiter HE, 2014, J NEUROPHYSIOL, V112, P2053, DOI 10.1152/jn.00345.2014
   Rossiter HE, 2013, NEUROIMAGE-CLIN, V2, P50, DOI 10.1016/j.nicl.2012.11.002
   Sabate M, 2012, CLIN NEUROPHYSIOL, V123, P550, DOI 10.1016/j.clinph.2011.07.034
   Salmelin R, 1995, NEUROIMAGE, V2, P237, DOI 10.1006/nimg.1995.1031
   Schalk G, 2004, IEEE T BIO-MED ENG, V51, P1034, DOI 10.1109/TBME.2004.827072
   Schnotz W, 2007, EDUC PSYCHOL REV, V19, P469, DOI 10.1007/s10648-007-9053-4
   Shindo K, 2011, J REHABIL MED, V43, P951, DOI 10.2340/16501977-0859
   Siegel M, 2012, NAT REV NEUROSCI, V13, P121, DOI 10.1038/nrn3137
   Soekadar S.R., 2014, Cerebral cortex, pbhu043
   Spüler M, 2014, J NEURAL ENG, V11, DOI 10.1088/1741-2560/11/6/066008
   Szameitat AJ, 2012, NEUROIMAGE, V62, P266, DOI 10.1016/j.neuroimage.2012.05.009
   Theodoridis S, 2009, PATTERN RECOGNITION, 4RTH EDITION, P863, DOI 10.1016/B978-1-59749-272-0.50018-9
   Thomas E, 2013, J NEURAL ENG, V10, DOI 10.1088/1741-2560/10/3/031001
   Thompson DE, 2013, BIOMED ENG ONLINE, V12, DOI 10.1186/1475-925X-12-43
   van Wijk BCM, 2012, FRONT HUM NEUROSCI, V6, DOI 10.3389/fnhum.2012.00252
   Vukelic M, 2015, NEUROIMAGE, V111, P1, DOI 10.1016/j.neuroimage.2015.01.058
   Vukelic M, 2014, NEUROIMAGE, V87, P147, DOI 10.1016/j.neuroimage.2013.10.003
   Walter A, 2012, FRONT NEURAL CIRCUIT, V6, DOI 10.3389/fncir.2012.00087
   Ward NS, 2006, BRAIN, V129, P809, DOI 10.1093/brain/awl002
   Wei PF, 2013, IEEE T NEUR SYS REH, V21, P404, DOI 10.1109/TNSRE.2013.2249111
   Zoefel B, 2011, NEUROIMAGE, V54, P1427, DOI 10.1016/j.neuroimage.2010.08.078
NR 84
TC 57
Z9 58
U1 1
U2 44
PU ACADEMIC PRESS INC ELSEVIER SCIENCE
PI SAN DIEGO
PA 525 B ST, STE 1900, SAN DIEGO, CA 92101-4495 USA
SN 1053-8119
EI 1095-9572
J9 NEUROIMAGE
JI Neuroimage
PD JUL 1
PY 2016
VL 134
BP 142
EP 152
DI 10.1016/j.neuroimage.2016.03.016
PG 11
WC Neurosciences; Neuroimaging; Radiology, Nuclear Medicine & Medical
   Imaging
WE Science Citation Index Expanded (SCI-EXPANDED)
SC Neurosciences & Neurology; Radiology, Nuclear Medicine & Medical Imaging
GA DO8PP
UT WOS:000378045900014
PM 27046109
DA 2024-08-06
ER

PT J
AU Vyas, S
   Even-Chen, N
   Stavisky, SD
   Ryu, SI
   Nuyujukian, P
   Shenoy, KV
AF Vyas, Saurabh
   Even-Chen, Nir
   Stavisky, Sergey D.
   Ryu, Stephen I.
   Nuyujukian, Paul
   Shenoy, Krishna V.
TI Neural Population Dynamics Underlying Motor Learning Transfer
SO NEURON
LA English
DT Article
ID BRAIN-COMPUTER INTERFACE; NEUROPROSTHETIC CONTROL; MENTAL REHEARSAL;
   CORTICAL CONTROL; ARM MOVEMENTS; ADAPTATION; CORTEX; FEEDBACK; IMAGERY;
   STROKE
AB Covert motor learning can sometimes transfer to overt behavior. We investigated the neural mechanism underlying transfer by constructing a two-context paradigm. Subjects performed cursor movements either overtly using arm movements, or covertly via a brain-machine interface that moves the cursor based on motor cortical activity (in lieu of arm movement). These tasks helped evaluate whether and how cortical changes resulting from "covert rehearsal'' affect overt performance. We found that covert learning indeed transfers to overt performance and is accompanied by systematic population-level changes in motor preparatory activity. Current models of motor cortical function ascribe motor preparation to achieving initial conditions favorable for subsequent movement-period neural dynamics. We found that covert and overt contexts share these initial conditions, and covert rehearsal manipulates them in a manner that persists across context changes, thus facilitating overt motor learning. This transfer learning mechanism might provide new insights into other covert processes like mental rehearsal.
C1 [Vyas, Saurabh; Nuyujukian, Paul; Shenoy, Krishna V.] Stanford Univ, Dept Bioengn, Stanford, CA 94305 USA.
   [Even-Chen, Nir; Stavisky, Sergey D.; Ryu, Stephen I.; Nuyujukian, Paul; Shenoy, Krishna V.] Stanford Univ, Dept Elect Engn, Stanford, CA 94305 USA.
   [Stavisky, Sergey D.; Nuyujukian, Paul] Stanford Univ, Dept Neurosurg, Stanford, CA 94305 USA.
   [Shenoy, Krishna V.] Stanford Univ, Dept Neurobiol, Stanford, CA 94305 USA.
   [Even-Chen, Nir; Nuyujukian, Paul; Shenoy, Krishna V.] Stanford Univ, Bio X Program, Stanford, CA 94305 USA.
   [Nuyujukian, Paul; Shenoy, Krishna V.] Stanford Univ, Stanford Neurosci Inst, Stanford, CA 94305 USA.
   [Shenoy, Krishna V.] Stanford Univ, Howard Hughes Med Inst, Stanford, CA 94305 USA.
   [Ryu, Stephen I.] Palo Alto Med Fdn, Palo Alto, CA 94301 USA.
C3 Stanford University; Stanford University; Stanford University; Stanford
   University; Stanford University; Stanford University; Stanford
   University; Howard Hughes Medical Institute; Palo Alto Medical
   Foundation Research Institute
RP Vyas, S (corresponding author), Stanford Univ, Dept Bioengn, Stanford, CA 94305 USA.
EM smvyas@stanford.edu
RI Stavisky, Sergey/J-3031-2019; Coish, Elizabeth/AAU-1245-2020;
   Nuyujukian, Paul/KVY-5357-2024
OI Stavisky, Sergey/0000-0002-5238-0573; Nuyujukian,
   Paul/0000-0001-7778-5473
FU NIH F31 Ruth L. Kirschstein National Research Service [1F31NS103409-01];
   NSF Graduate Research Fellowship; Ric Weiland Stanford Graduate
   Fellowship; Bio-X Fellowship; ALS Association Milton Safenowtiz
   Postdoctoral Fellowship [17-PDF-364]; National Institutes of Health
   (NIH) National Institute of Neurological Disorders and Stroke (NINDS)
   Transformative Research Award [R01NS076460]; NIH National Institute of
   Mental Health Grant (NIMH) Transformative Research Award
   [R01MH09964703]; NIH Director's Pioneer Award [8DP1HD075623]; Defense
   Advanced Research Projects Agency (DARPA) Biological Technology Office
   (BTO) "REPAIR" award [N66001-10-C-2010]; DARPA BTO "NeuroFAST" award
   [W911NF-14-2-0013]; Simons Foundation Collaboration on the Global Brain
   awards [325380, 543045]; Howard Hughes Medical Institute
FX We thank Mackenzie Risch, Michelle Wechsler, Liana Yates, Aliyyah Noel,
   and Rosie Steinbach for expert surgical assistance and veterinary care.
   We thank Beverly Davis for administrative support. We thank W.L. Gore
   Inc. for donating Preclude artificial dura used as part of the chronic
   electrode array implantation procedure. We thank members of the Shenoy
   group and Prof. Surya Ganguli, Prof. Chethan Pandarinath, and Prof.
   Scott Delp for useful discussions and feedback on this manuscript. We
   thank Shantini Vyas for numerous useful discussions and detailed
   comments on this manuscript. S.V. was supported by an NIH F31 Ruth L.
   Kirschstein National Research Service Award 1F31NS103409-01, an NSF
   Graduate Research Fellowship, and a Ric Weiland Stanford Graduate
   Fellowship; N.E.-C. was supported by a Bio-X Fellowship; S.D.S. was
   supported by an ALS Association Milton Safenowtiz Postdoctoral
   Fellowship, grant number 17-PDF-364; K.V.S. was supported by the
   following awards: National Institutes of Health (NIH) National Institute
   of Neurological Disorders and Stroke (NINDS) Transformative Research
   Award R01NS076460, NIH National Institute of Mental Health Grant (NIMH)
   Transformative Research Award R01MH09964703, NIH Director's Pioneer
   Award 8DP1HD075623, Defense Advanced Research Projects Agency (DARPA)
   Biological Technology Office (BTO) "REPAIR" award N66001-10-C-2010,
   DARPA BTO "NeuroFAST" award W911NF-14-2-0013, the Simons Foundation
   Collaboration on the Global Brain awards 325380 and 543045, and the
   Howard Hughes Medical Institute.
CR Afshar A, 2011, NEURON, V71, P555, DOI 10.1016/j.neuron.2011.05.047
   Ajiboye AB, 2017, LANCET, V389, P1821, DOI 10.1016/S0140-6736(17)30601-3
   Allen WE, 2017, NEURON, V94, P891, DOI 10.1016/j.neuron.2017.04.017
   Ames KC, 2014, NEURON, V81, P438, DOI 10.1016/j.neuron.2013.11.003
   Athalye VR, 2017, NEURON, V93, P955, DOI 10.1016/j.neuron.2017.01.016
   Buch E, 2008, STROKE, V39, P910, DOI 10.1161/STROKEAHA.107.505313
   Chase SM, 2012, J NEUROPHYSIOL, V108, P624, DOI 10.1152/jn.00371.2011
   Chen TW, 2017, NEURON, V94, P866, DOI 10.1016/j.neuron.2017.05.005
   Churchland MM, 2012, NATURE, V487, P51, DOI 10.1038/nature11129
   Churchland MM, 2006, NEURON, V52, P1085, DOI 10.1016/j.neuron.2006.10.034
   Cisek P, 2004, NATURE, V431, P993, DOI 10.1038/nature03005
   Cunningham JP, 2014, NAT NEUROSCI, V17, P1500, DOI 10.1038/nn.3776
   Denis M, 1985, Can J Appl Sport Sci, V10, p4S
   FELTZ DL, 1983, J SPORT PSYCHOL, V5, P25, DOI 10.1123/jsp.5.1.25
   Ganguly K, 2011, NAT NEUROSCI, V14, P662, DOI 10.1038/nn.2797
   Ganguly K, 2009, PLOS BIOL, V7, DOI 10.1371/journal.pbio.1000153
   Gilja V, 2012, NAT NEUROSCI, V15, P1752, DOI 10.1038/nn.3265
   Golub M D., 2018, Nature Neuroscience, V21
   Golub MD, 2015, ELIFE, V4, DOI [10.7554/elife.10015, 10.7554/eLife.10015]
   Hickok G, 2009, J COGNITIVE NEUROSCI, V21, P1229, DOI 10.1162/jocn.2009.21189
   Huang VS, 2011, NEURON, V70, P787, DOI 10.1016/j.neuron.2011.04.012
   Hwang EJ, 2013, CURR BIOL, V23, P353, DOI 10.1016/j.cub.2013.01.027
   Jarosiewicz B, 2008, P NATL ACAD SCI USA, V105, P19486, DOI 10.1073/pnas.0808113105
   Johnson SH, 2002, NEUROIMAGE, V17, P1693, DOI 10.1006/nimg.2002.1265
   Kao JC, 2014, P IEEE, V102, P666, DOI 10.1109/JPROC.2014.2307357
   Kaufman MT, 2014, NAT NEUROSCI, V17, P440, DOI 10.1038/nn.3643
   Krakauer JW, 2011, CURR OPIN NEUROBIOL, V21, P636, DOI 10.1016/j.conb.2011.06.012
   Krakauer JW, 2000, J NEUROSCI, V20, P8916, DOI 10.1523/jneurosci.20-23-08916.2000
   Liu C., 2009, P 10 EUR C COMP VI 3, P28
   Liu XL, 2008, J NEUROPHYSIOL, V99, P2546, DOI 10.1152/jn.01044.2007
   Makino H, 2017, NEURON, V94, P880, DOI 10.1016/j.neuron.2017.04.015
   Mathis MW, 2017, NEURON, V93, P1493, DOI 10.1016/j.neuron.2017.02.049
   Miri A, 2017, NEURON, V95, P683, DOI 10.1016/j.neuron.2017.06.042
   Oby ER, 2016, J NEURAL ENG, V13, DOI 10.1088/1741-2560/13/3/036009
   Orsborn AL, 2014, NEURON, V82, P1380, DOI 10.1016/j.neuron.2014.04.048
   Pandarinath C, 2017, ELIFE, V6, DOI 10.7554/eLife.18554
   Pandarinath C, 2015, ELIFE, V4, DOI 10.7554/eLife.07436
   Papaxanthis C, 2002, EXP BRAIN RES, V143, P447, DOI 10.1007/s00221-002-1012-1
   Paz R, 2003, NAT NEUROSCI, V6, P882, DOI 10.1038/nn1097
   Prsa M, 2017, NEURON, V93, P929, DOI 10.1016/j.neuron.2017.01.023
   Ranganathan R, 2014, J NEUROSCI, V34, P8289, DOI 10.1523/JNEUROSCI.4455-13.2014
   Rizzolatti G, 2001, NAT REV NEUROSCI, V2, P661, DOI 10.1038/35090060
   RYAN ED, 1982, J SPORT PSYCHOL, V4, P41, DOI 10.1123/jsp.4.1.41
   Sadtler PT, 2014, NATURE, V512, P423, DOI 10.1038/nature13665
   Saposnik G, 2010, STROKE, V41, P1477, DOI 10.1161/STROKEAHA.110.584979
   Shabbott BA, 2010, EXP BRAIN RES, V203, P75, DOI 10.1007/s00221-010-2209-3
   Shadmehr R, 2010, ANNU REV NEUROSCI, V33, P89, DOI 10.1146/annurev-neuro-060909-153135
   Sheahan HR, 2016, NEURON, V92, P773, DOI 10.1016/j.neuron.2016.10.017
   Shenoy KV, 2014, NEURON, V84, P665, DOI 10.1016/j.neuron.2014.08.038
   Shenoy KV, 2013, ANNU REV NEUROSCI, V36, P337, DOI 10.1146/annurev-neuro-062111-150509
   Silvoni S, 2011, CLIN EEG NEUROSCI, V42, P245, DOI 10.1177/155005941104200410
   Sobierajewicz J, 2016, ADV COGN PSYCHOL, V12, P178, DOI 10.5709/acp-0197-1
   Stavisky SD, 2017, NEURON, V95, P195, DOI 10.1016/j.neuron.2017.05.023
   Stavisky SD, 2017, J NEUROSCI, V37, P1721, DOI 10.1523/JNEUROSCI.1091-16.2016
   Suminski AJ, 2010, J NEUROSCI, V30, P16777, DOI 10.1523/JNEUROSCI.3967-10.2010
   Tanaka H, 2009, J NEUROPHYSIOL, V102, P2921, DOI 10.1152/jn.90834.2008
   Taylor DM, 2002, SCIENCE, V296, P1829, DOI 10.1126/science.1070291
   WARNER L, 1988, PHYS THER, V68, P516, DOI 10.1093/ptj/68.4.516
NR 58
TC 54
Z9 54
U1 0
U2 28
PU CELL PRESS
PI CAMBRIDGE
PA 50 HAMPSHIRE ST, FLOOR 5, CAMBRIDGE, MA 02139 USA
SN 0896-6273
EI 1097-4199
J9 NEURON
JI Neuron
PD MAR 7
PY 2018
VL 97
IS 5
BP 1177
EP +
DI 10.1016/j.neuron.2018.01.040
PG 13
WC Neurosciences
WE Science Citation Index Expanded (SCI-EXPANDED)
SC Neurosciences & Neurology
GA FY6PM
UT WOS:000426974100018
OA Green Submitted, Green Accepted, Bronze
DA 2024-08-06
ER

PT J
AU Okahara, Y
   Takano, K
   Odaka, K
   Uchino, Y
   Kansaku, K
AF Okahara, Yoji
   Takano, Kouji
   Odaka, Kenichi
   Uchino, Yoshio
   Kansaku, Kenji
TI Detecting passive and active response in patients with behaviourally
   diagnosed unresponsive wakefulness syndrome
SO NEUROSCIENCE RESEARCH
LA English
DT Article
DE Traumatic brain injury; Brain-computer interface; SSVEP; Unresponsive
   wakefulness syndrome; Minimally conscious state; Functional MRI
ID BRAIN-COMPUTER INTERFACE; MINIMALLY CONSCIOUS STATE; VEGETATIVE STATE;
   DISORDERS; COMMUNICATION; AWARENESS; MODULATION; OPERATION; COMA; FMRI
AB The diagnosis of unresponsive wakefulness syndrome depends mostly on the motor response following verbal commands. However, there is a potential for misdiagnosis in patients who understand verbal commands (passive response) but cannot perform voluntary movements (active response). To evaluate passive and active responses in such patients, this study used an approach combining functional magnetic resonance imaging and passive listening tasks to evaluate the level of speech comprehension, with portable brain-computer interface modalities that were applied to elicit an active response to attentional modulation tasks at the bedside. We included ten patients who were clinically diagnosed as unresponsive wakefulness syndrome. Two of ten patients showed no significant activation, while limited activation in the auditory cortex was found in six patients. The remaining two patients showed significant activation in language areas, and were able to control the brain-computer interface with reliable accuracy. Using a combined passive/active approach, we identified unresponsive wakefulness syndrome patients who showed both active and passive neural responses. This suggests that some patients with unresponsive wakefulness syndrome diagnosed behaviourally are both wakeful and responsive, and the combined approach is useful for distinguishing a minimally conscious state from unresponsive wakefulness syndrome physiologically.
C1 [Okahara, Yoji] Chiba Cerebral & Cardiovasc Ctr, Dept Neurol Surg, Chiba, Japan.
   [Okahara, Yoji; Takano, Kouji; Kansaku, Kenji] Res Inst Natl Rehabil Persons Disabil, Dept Rehabil Brain Funct, Syst Neurosci Sect, Saitama, Japan.
   [Odaka, Kenichi; Uchino, Yoshio] Chiba Ryogo Ctr, Chiba, Japan.
   [Kansaku, Kenji] Dokkyo Med Univ, Dept Physiol, Sch Med, 880 Kitakobayashi, Mibu, Tochigi 3210293, Japan.
   [Kansaku, Kenji] Univ Electrocommun, Ctr Neurosci & Biomed Engn, Tokyo, Japan.
C3 Dokkyo Medical University; University of Electro-Communications - Japan
RP Kansaku, K (corresponding author), Dokkyo Med Univ, Dept Physiol, Sch Med, 880 Kitakobayashi, Mibu, Tochigi 3210293, Japan.
EM kansakuk@dokkyomed.ac.jp
OI Kansaku, Kenji/0000-0002-2037-3192
FU MHLW/AMED grant (BMI); MEXT/AMED-SRPBS grant (BMI); MEXT/JSPS [15H03126,
   15H05880, 16K13113, 16H05583, 19H01126, 19H03939]
FX This study was partially supported by an MHLW/AMED grant (BMI) , a
   MEXT/AMED-SRPBS grant (BMI) , and MEXT/JSPS grants (15H03126, 15H05880,
   16K13113, 16H05583, 19H01126, 19H03939) . We thank Drs. Y. Iwadate, Y.
   Higuchi, N. Oka, M. Odaki, and S. Kobayashi for their consistent
   encouragement.
CR Annen J, 2018, FRONT NEUROSCI-SWITZ, V12, DOI 10.3389/fnins.2018.00370
   Birbaumer N, 2007, J PHYSIOL-LONDON, V579, P621, DOI 10.1113/jphysiol.2006.125633
   Boly M, 2004, ARCH NEUROL-CHICAGO, V61, P233, DOI 10.1001/archneur.61.2.233
   Chaudhary U, 2021, J PHYSIOL-LONDON, V599, P2351, DOI 10.1113/JP278775
   Chaudhary U, 2015, ANN TRANSL MED, V3, DOI 10.3978/j.issn.2305-5839.2015.02.27
   Coleman MR, 2009, BRAIN, V132, P2541, DOI 10.1093/brain/awp183
   Coleman MR, 2007, BRAIN, V130, P2494, DOI 10.1093/brain/awm170
   Coyle D, 2015, ARCH PHYS MED REHAB, V96, pS62, DOI 10.1016/j.apmr.2014.08.024
   Cruse D, 2011, LANCET, V378, P2088, DOI 10.1016/S0140-6736(11)61224-5
   FRISTON KJ, 1995, NEUROIMAGE, V2, P166, DOI 10.1006/nimg.1995.1019
   GENTRY LR, 1994, RADIOLOGY, V191, P1
   Giacino JT, 2018, NEUROLOGY, V91, P450, DOI 10.1212/WNL.0000000000005926
   Giacino JT, 2004, ARCH PHYS MED REHAB, V85, P2020, DOI 10.1016/j.apmr.2004.02.033
   Giacino JT, 2002, NEUROLOGY, V58, P349, DOI 10.1212/WNL.58.3.349
   Ikegami S, 2014, CLIN NEUROPHYSIOL, V125, P2305, DOI 10.1016/j.clinph.2014.03.013
   Ikegami S, 2011, CLIN NEUROPHYSIOL, V122, P991, DOI 10.1016/j.clinph.2010.08.021
   Kansaku K, 2000, CEREB CORTEX, V10, P866, DOI 10.1093/cercor/10.9.866
   Kohyama A., 2020, Nihongo-ban Coma Recovery Scale-Revised no kaihatsu to shinrai-sei, datou-sei no kentou
   Kübler A, 2008, CLIN NEUROPHYSIOL, V119, P2658, DOI 10.1016/j.clinph.2008.06.019
   Laureys S, 2012, NEUROIMAGE, V61, P478, DOI 10.1016/j.neuroimage.2011.12.041
   Laureys S, 2010, BMC MED, V8, DOI 10.1186/1741-7015-8-68
   Lulé D, 2013, CLIN NEUROPHYSIOL, V124, P101, DOI 10.1016/j.clinph.2012.04.030
   Monti MM, 2009, PROG BRAIN RES, V177, P249, DOI 10.1016/S0079-6123(09)17717-8
   Monti MM, 2010, NEW ENGL J MED, V362, P579, DOI 10.1056/NEJMoa0905370
   Muller-Putz G, 2008, Int. J. Bioelektromagn, V10, P52, DOI DOI 10.1.1.330.3349
   Nijboer F, 2008, CLIN NEUROPHYSIOL, V119, P1909, DOI 10.1016/j.clinph.2008.03.034
   Okahara Y, 2018, SCI REP-UK, V8, DOI 10.1038/s41598-018-35211-y
   Okahara Y, 2017, CLIN NEUROPHYS PRACT, V2, P147, DOI 10.1016/j.cnp.2017.06.004
   Owen AM, 2006, SCIENCE, V313, P1402, DOI 10.1126/science.1130197
   Pan JH, 2014, J NEURAL ENG, V11, DOI 10.1088/1741-2560/11/5/056007
   Peirce JW, 2007, J NEUROSCI METH, V162, P8, DOI 10.1016/j.jneumeth.2006.11.017
   Plum F, 1972, Contemp Neurol Ser, V10, P1
   Sakurada T, 2015, CLIN NEUROPHYSIOL, V126, P1972, DOI 10.1016/j.clinph.2014.12.010
   Schiff ND, 2005, NEUROLOGY, V64, P514, DOI 10.1212/01.WNL.0000150883.10285.44
   Schnakers C, 2009, BMC NEUROL, V9, DOI 10.1186/1471-2377-9-35
   Sellers EW, 2014, SCI TRANSL MED, V6, DOI 10.1126/scitranslmed.3007801
   Stender J, 2015, J CEREBR BLOOD F MET, V35, P58, DOI 10.1038/jcbfm.2014.169
   Wang F, 2015, SCI REP-UK, V5, DOI 10.1038/srep09962
   Wannez S, 2017, ANN NEUROL, V81, P883, DOI 10.1002/ana.24962
   Wolpaw JR, 2018, NEUROLOGY, V91, pE258, DOI 10.1212/WNL.0000000000005812
   Wolpaw JR, 2002, CLIN NEUROPHYSIOL, V113, P767, DOI 10.1016/S1388-2457(02)00057-3
   Xiao J, 2016, SCI REP-UK, V6, DOI 10.1038/srep32917
NR 42
TC 1
Z9 1
U1 2
U2 3
PU ELSEVIER IRELAND LTD
PI CLARE
PA ELSEVIER HOUSE, BROOKVALE PLAZA, EAST PARK SHANNON, CO, CLARE, 00000,
   IRELAND
SN 0168-0102
EI 1872-8111
J9 NEUROSCI RES
JI Neurosci. Res.
PD NOV
PY 2023
VL 196
BP 23
EP 31
DI 10.1016/j.neures.2023.06.002
EA SEP 2023
PG 9
WC Neurosciences
WE Science Citation Index Expanded (SCI-EXPANDED)
SC Neurosciences & Neurology
GA U8GR5
UT WOS:001087136200001
PM 37302715
OA hybrid
DA 2024-08-06
ER

PT J
AU Zhang, R
   Xu, P
   Chen, R
   Li, FL
   Guo, LJ
   Li, PY
   Zhang, T
   Yao, DZ
AF Zhang, Rui
   Xu, Peng
   Chen, Rui
   Li, Fali
   Guo, Lanjin
   Li, Peiyang
   Zhang, Tao
   Yao, Dezhong
TI Predicting Inter-session Performance of SMR-Based Brain-Computer
   Interface Using the Spectral Entropy of Resting-State EEG
SO BRAIN TOPOGRAPHY
LA English
DT Article
DE Brain-machine interface (BMI); Resting-state EEG; BCI inefficiency;
   Biomarker; Classification
ID MOTOR IMAGERY; BCI; CONNECTIVITY; ASYMMETRY; MOVEMENTS; PATTERNS; SIGNAL
AB Currently most subjects can control the sensorimotor rhythm-based brain-computer interface (SMR-BCI) successfully after several training procedures. However, 15-30 % of subjects cannot achieve SMR-BCI control even after long-term training, and they are termed as "BCI inefficiency". This study focuses on the investigation of reliable SMR-BCI performance predictor. 40 subjects participated in the first experimental session and 26 of them returned in the second session, each session consists of an eyes closed/open resting-state EEG recording run and four EEG recording runs with hand motor imagery. We found spectral entropy derived from eyes closed resting-state EEG of channel C3 has a high correlation with SMR-BCI performance (r = 0.65). Thus, we proposed to use it as a biomarker to predict individual SMR-BCI performance. Receiver operating characteristics analysis and leave-one-out cross-validation demonstrated that the spectral entropy predictor provide outstanding classification capability for high and low aptitude BCI users. To our knowledge, there has been no discussion about the reliability of inter-session prediction in previous studies. We further evaluated the inter-session prediction performance of the spectral entropy predictor, and the results showed that the average classification accuracy of inter-session prediction up to 89 %. The proposed predictor is convenient to obtain because it derived from single channel resting-state EEG, it could be used to identify potential SMR-BCI inefficiency subjects from novel users. But there are still limitations because Kubler et al. have shown that some BCI users may need eight or more sessions before they develop classifiable SMR activity.
C1 [Zhang, Rui; Xu, Peng; Chen, Rui; Li, Fali; Guo, Lanjin; Li, Peiyang; Zhang, Tao; Yao, Dezhong] Univ Elect Sci & Technol China, Sch Life Sci & Technol, Minist Educ, Key Lab NeuroInformat, 4,Sect 2,North Jianshe Rd, Chengdu, Peoples R China.
C3 University of Electronic Science & Technology of China
RP Xu, P (corresponding author), Univ Elect Sci & Technol China, Sch Life Sci & Technol, Minist Educ, Key Lab NeuroInformat, 4,Sect 2,North Jianshe Rd, Chengdu, Peoples R China.
EM xupeng@uestc.edu.cn; dyao@uestc.edu.cn
RI Zhang, Rui/AAB-4675-2020; Yao, Dezhong/AAD-9849-2019
OI Zhang, Rui/0000-0002-9815-5101; Yao, Dezhong/0000-0003-0336-0522
FU 973 program [2011CB707803]; National Natural Science Foundation of China
   [61175117, 81330032, 31200857, 31100745]; program for New Century
   Excellent Talents in University [NCET-12-0089]; 863 project
   [2012AA011601]; National Science AMP; Technology Pillar Program
   [2012BAI16B02]
FX This work was supported in part by grants from the 973 program
   2011CB707803, the National Natural Science Foundation of China
   (#61175117, #81330032, #31200857 and #31100745), the program for New
   Century Excellent Talents in University (#NCET-12-0089), the 863 project
   2012AA011601, and the National Science & Technology Pillar Program
   2012BAI16B02.
CR Ahn M, 2013, PLOS ONE, V8, DOI 10.1371/journal.pone.0080886
   Babiloni C, 2003, CORTEX, V39, P293, DOI 10.1016/S0010-9452(08)70110-2
   Blankertz B, 2010, NEUROIMAGE, V51, P1303, DOI 10.1016/j.neuroimage.2010.03.022
   Clark CR, 2004, INT J PSYCHOPHYSIOL, V53, P1, DOI 10.1016/j.ijpsycho.2003.12.011
   Daly JJ, 2008, LANCET NEUROL, V7, P1032, DOI 10.1016/S1474-4422(08)70223-0
   Donchin E, 2000, IEEE T REHABIL ENG, V8, P174, DOI 10.1109/86.847808
   Fatourechi M, 2007, CLIN NEUROPHYSIOL, V118, P480, DOI 10.1016/j.clinph.2006.10.019
   Gao Q, 2011, NEUROIMAGE, V54, P1280, DOI 10.1016/j.neuroimage.2010.08.071
   Gongora M, 2013, NEUROL SCI, V34, P427, DOI 10.1007/s10072-012-1232-5
   Grosse-Wentrup M, 2012, J NEURAL ENG, V9, DOI 10.1088/1741-2560/9/4/046001
   Grosse-wentrup Moritz., 2013, Brain-Computer Interface Research: A State-of-the-Art Summary, P39, DOI DOI 10.1007/978-3-642-36083-1_5
   Guger C, 2003, IEEE T NEUR SYS REH, V11, P145, DOI 10.1109/TNSRE.2003.814481
   Halder S, 2013, FRONT HUM NEUROSCI, V7, DOI 10.3389/fnhum.2013.00105
   Halder S, 2011, NEUROIMAGE, V55, P1779, DOI 10.1016/j.neuroimage.2011.01.021
   Hammer EM, 2012, BIOL PSYCHOL, V89, P80, DOI 10.1016/j.biopsycho.2011.09.006
   INOUYE T, 1991, ELECTROEN CLIN NEURO, V79, P204, DOI 10.1016/0013-4694(91)90138-T
   Kubler A., 2011, P 5 INT BRAIN COMP I, P100, DOI DOI 10.3217/978-3-85125-140-1
   Li YQ, 2010, IEEE T BIO-MED ENG, V57, P2495, DOI 10.1109/TBME.2010.2055564
   Lotte F, 2011, IEEE T BIO-MED ENG, V58, P355, DOI 10.1109/TBME.2010.2082539
   Lu J, 2013, J NEURAL ENG, V10, DOI 10.1088/1741-2560/10/1/016002
   Luo C, 2012, HUM BRAIN MAPP, V33, P1279, DOI 10.1002/hbm.21286
   Müller-Gerking J, 1999, CLIN NEUROPHYSIOL, V110, P787, DOI 10.1016/S1388-2457(98)00038-8
   MUNDYCASTLE AC, 1951, ELECTROEN CLIN NEURO, V3, P477, DOI 10.1016/0013-4694(51)90036-3
   Neuper C, 2006, PROG BRAIN RES, V159, P211, DOI 10.1016/S0079-6123(06)59014-4
   Nunes Rogean Rodrigues, 2004, Rev. Bras. Anestesiol., V54, P404, DOI 10.1590/S0034-70942004000300013
   Raichle ME, 2001, P NATL ACAD SCI USA, V98, P676, DOI 10.1073/pnas.98.2.676
   Rezek IA, 1998, IEEE T BIO-MED ENG, V45, P1186, DOI 10.1109/10.709563
   Rogers BP, 2004, NEUROIMAGE, V22, P855, DOI 10.1016/j.neuroimage.2004.02.027
   Vidaurre C, 2011, IEEE T BIO-MED ENG, V58, P587, DOI 10.1109/TBME.2010.2093133
   Vidaurre C, 2010, BRAIN TOPOGR, V23, P194, DOI 10.1007/s10548-009-0121-6
   Vuckovic A, 2013, CLIN NEUROPHYSIOL, V124, P1586, DOI 10.1016/j.clinph.2013.02.016
   Wang Y, 2006, IEEE T NEUR SYS REH, V14, P234, DOI 10.1109/TNSRE.2006.875576
   Wolpaw JR, 2004, P NATL ACAD SCI USA, V101, P17849, DOI 10.1073/pnas.0403504101
   Wolpaw JR, 2002, CLIN NEUROPHYSIOL, V113, P767, DOI 10.1016/S1388-2457(02)00057-3
   Xu P, 2014, BIOMED SIGNAL PROCES, V10, P289, DOI 10.1016/j.bspc.2013.08.012
   Xu P, 2013, SCI REP-UK, V3, DOI 10.1038/srep02496
   Xu P, 2013, COMPUT BIOL MED, V43, P425, DOI 10.1016/j.compbiomed.2013.01.022
   Zhang R, 2013, PLOS ONE, V8, DOI 10.1371/journal.pone.0074433
NR 38
TC 48
Z9 55
U1 0
U2 37
PU SPRINGER
PI DORDRECHT
PA VAN GODEWIJCKSTRAAT 30, 3311 GZ DORDRECHT, NETHERLANDS
SN 0896-0267
EI 1573-6792
J9 BRAIN TOPOGR
JI Brain Topogr.
PD SEP
PY 2015
VL 28
IS 5
BP 680
EP 690
DI 10.1007/s10548-015-0429-3
PG 11
WC Clinical Neurology; Neurosciences
WE Science Citation Index Expanded (SCI-EXPANDED)
SC Neurosciences & Neurology
GA CO7YT
UT WOS:000359380800004
PM 25788102
DA 2024-08-06
ER

PT J
AU Lo, YT
   Premchand, B
   Libedinsky, C
   So, RQY
AF Lo, Yu Tung
   Premchand, Brian
   Libedinsky, Camilo
   So, Rosa Qi Yue
TI Neural correlates of learning in a linear discriminant analysis
   brain-computer interface paradigm
SO JOURNAL OF NEURAL ENGINEERING
LA English
DT Article
DE brain-computer interface; neural implant; BCI; BMI; neuroprosthesis;
   cortical implant; brain-machine interface
ID ARM MOVEMENTS; MOTOR CORTEX; STABILITY; DIRECTION
AB Objective. With practice, the control of brain-computer interfaces (BCI) would improve over time; the neural correlate for such learning had not been well studied. We demonstrated here that monkeys controlling a motor BCI using a linear discriminant analysis (LDA) decoder could learn to make the firing patterns of the recorded neurons more distinct over a short period of time for different output classes to improve task performance. Approach. Using an LDA decoder, we studied two Macaque monkeys implanted with microelectrode arrays as they controlled the movement of a mobile robotic platform. The LDA decoder mapped high-dimensional neuronal firing patterns linearly onto a lower-dimensional linear discriminant (LD) space, and we studied the changes in the spatial coordinates of these neural signals in the LD space over time, and their correspondence to trial performance. Direction selectivity was quantified with permutation feature importance (FI). Main results. We observed that, within individual sessions, there was a tendency for the points in the LD space encoding different directions to diverge, leading to fewer misclassification errors, and, hence, improvement in task accuracy. Accuracy was correlated with the presence of channels with strong directional preference (i.e. high FI), as well as a varied population code (i.e. high variance in FI distribution). Significance. We emphasized the importance of studying the short-term/intra-sessional variations in neural representations during the use of BCI. Over the course of individual sessions, both monkeys could modulate their neural activities to create increasingly distinct neural representations.
C1 [Lo, Yu Tung] Natl Neurosci Inst, Dept Neurosurg, 11 Jalan Tan Tock Seng, Singapore 308433, Singapore.
   [Premchand, Brian; So, Rosa Qi Yue] ASTAR, Inst Infocomm Res I2R, 1 Fusionopolis Way,21-01 Connexis South Tower, Singapore 138632, Singapore.
   [Libedinsky, Camilo] Natl Univ Singapore, Dept Psychol, Singapore, Singapore.
   [So, Rosa Qi Yue] Natl Univ Singapore, Dept Biomed Engn, Singapore, Singapore.
C3 Tan Tock Seng Hospital; National Neuroscience Institute (NNI); Agency
   for Science Technology & Research (A*STAR); A*STAR - Institute for
   Infocomm Research (I2R); National University of Singapore; National
   University of Singapore
RP Lo, YT (corresponding author), Natl Neurosci Inst, Dept Neurosurg, 11 Jalan Tan Tock Seng, Singapore 308433, Singapore.; So, RQY (corresponding author), ASTAR, Inst Infocomm Res I2R, 1 Fusionopolis Way,21-01 Connexis South Tower, Singapore 138632, Singapore.; So, RQY (corresponding author), Natl Univ Singapore, Dept Biomed Engn, Singapore, Singapore.
EM jacklo@nus.edu.sg; rosa-so@i2r.a-star.edu.sg
RI So, Rosa/HMP-5057-2023; Lo, Yu Tung/HMD-8805-2023; Premchand,
   Brian/ISS-8121-2023
OI Lo, Yu Tung/0000-0002-4234-8991; Premchand, Brian/0000-0003-3373-8362;
   Libedinsky, Camilo/0000-0003-4980-4088
CR [Anonymous], 2015, E NEUROFORUM, DOI DOI 10.1007/S13295-015-0015-X
   Breiman L, 2001, MACH LEARN, V45, P5, DOI 10.1023/A:1010933404324
   Brincat S., 2013, PROC 5 INT BRAIN COM, V2
   Carmena JM, 2005, J NEUROSCI, V25, P10712, DOI 10.1523/JNEUROSCI.2772-05.2005
   Carmena JM, 2003, PLOS BIOL, V1, P193, DOI 10.1371/journal.pbio.0000042
   Chestek CA, 2007, J NEUROSCI, V27, P10742, DOI 10.1523/JNEUROSCI.0959-07.2007
   Colachis SC, 2018, FRONT NEUROSCI-SWITZ, V12, DOI 10.3389/fnins.2018.00208
   Dickey AS, 2009, J NEUROPHYSIOL, V102, P1331, DOI 10.1152/jn.90920.2008
   Downey JE, 2018, J NEURAL ENG, V15, DOI 10.1088/1741-2552/aab7a0
   Downey JE, 2017, SCI REP-UK, V7, DOI 10.1038/s41598-017-17222-3
   FETZ EE, 1969, SCIENCE, V163, P955, DOI 10.1126/science.163.3870.955
   Ganguly K, 2009, PLOS BIOL, V7, DOI 10.1371/journal.pbio.1000153
   GEORGOPOULOS AP, 1988, J NEUROSCI, V8, P2928
   GEORGOPOULOS AP, 1982, J NEUROSCI, V2, P1527
   Handelman DA, 2022, FRONT NEUROROBOTICS, V16, DOI 10.3389/fnbot.2022.918001
   Hochberg LR, 2006, NATURE, V442, P164, DOI 10.1038/nature04970
   Hughes CL, 2021, J NEURAL ENG, V18, DOI 10.1088/1741-2552/ac18ad
   Hussain M., 2019, J OPEN SOURCE SOFTW, V4, P1556, DOI [10.21105/joss.01556, DOI 10.21105/JOSS.01556]
   Ikeda A, 1999, BRAIN, V122, P915, DOI 10.1093/brain/122.5.915
   Jarosiewicz B, 2008, P NATL ACAD SCI USA, V105, P19486, DOI 10.1073/pnas.0808113105
   Jia X, 2020, MED PHYS, V47, P1, DOI 10.1002/mp.13891
   Kennedy PR, 2000, IEEE T REHABIL ENG, V8, P198, DOI 10.1109/86.847815
   Kögel J, 2020, BMC MED ETHICS, V21, DOI 10.1186/s12910-019-0442-2
   Koralek AC, 2012, NATURE, V483, P331, DOI 10.1038/nature10845
   Libedinsky C, 2016, PLOS ONE, V11, DOI 10.1371/journal.pone.0165773
   Nicolelis MAL, 2003, P NATL ACAD SCI USA, V100, P11041, DOI 10.1073/pnas.1934665100
   Pels EGM, 2019, CLIN NEUROPHYSIOL, V130, P1798, DOI 10.1016/j.clinph.2019.07.020
   Rokni U, 2007, NEURON, V54, P653, DOI 10.1016/j.neuron.2007.04.030
   SAMEK W., 2019, Lecture notes in computer science, V11700
   Serruya MD, 2002, NATURE, V416, P141, DOI 10.1038/416141a
   Shin D, 2021, INT J HUM-COMPUT ST, V146, DOI 10.1016/j.ijhcs.2020.102551
   Stevenson IH, 2011, J NEUROPHYSIOL, V106, P764, DOI 10.1152/jn.00626.2010
   Stiso J, 2020, J NEURAL ENG, V17, DOI 10.1088/1741-2552/ab9064
   Taylor DM, 2002, SCIENCE, V296, P1829, DOI 10.1126/science.1070291
   Truccolo W, 2008, J NEUROSCI, V28, P1163, DOI 10.1523/JNEUROSCI.4415-07.2008
   Weiss JM, 2019, J NEURAL ENG, V16, DOI 10.1088/1741-2552/aae748
   Wodlinger B, 2015, J NEURAL ENG, V12, DOI 10.1088/1741-2560/12/1/016011
NR 37
TC 0
Z9 0
U1 2
U2 5
PU IOP Publishing Ltd
PI BRISTOL
PA TEMPLE CIRCUS, TEMPLE WAY, BRISTOL BS1 6BE, ENGLAND
SN 1741-2560
EI 1741-2552
J9 J NEURAL ENG
JI J. Neural Eng.
PD OCT 1
PY 2022
VL 19
IS 5
AR 056041
DI 10.1088/1741-2552/ac985f
PG 12
WC Engineering, Biomedical; Neurosciences
WE Science Citation Index Expanded (SCI-EXPANDED)
SC Engineering; Neurosciences & Neurology
GA 5N4FS
UT WOS:000871746200001
PM 36206725
DA 2024-08-06
ER

PT J
AU Jang, SJ
   Yang, YJ
   Ryun, S
   Kim, JS
   Chung, CK
   Jeong, J
AF Jang, Sang Jin
   Yang, Yu Jin
   Ryun, Seokyun
   Kim, June Sic
   Chung, Chun Kee
   Jeong, Jaeseung
TI Decoding trajectories of imagined hand movement using
   electrocorticograms for brain-machine interface
SO JOURNAL OF NEURAL ENGINEERING
LA English
DT Article
DE decoding; imagined hand movement; trajectory prediction;
   electrocorticogram (ECoG); brain-computer interface (BCI)
ID MOTOR NETWORK; PREDICTION; IMAGERY; CORTEX
AB Objective. Reaching hand movement is an important motor skill actively examined in the brain-computer interface (BCI). Among the various components of movement analyzed is the hand's trajectory, which describes the hand's continuous positions in three-dimensional space. While a large body of studies have investigated the decoding of real movements and the reconstruction of real hand movement trajectories from neural signals, fewer studies have attempted to decode the trajectory of the imagined hand movement. To develop BCI systems for patients with hand motor dysfunctions, the systems essentially have to achieve movement-free control of external devices, which is only possible through successful decoding of purely imagined hand movement. Approach. To achieve this goal, this study used a machine learning technique (i.e. the variational Bayesian least square) to analyze the electrocorticogram (ECoG) of 18 epilepsy patients obtained from when they performed movement execution (ME) and kinesthetic movement imagination (KMI) of the reach-and-grasp hand action. Main results. The variational Bayesian decoding model was able to successfully predict the imagined trajectories of the hand movement significantly above the chance level. The Pearson's correlation coefficient between the imagined and predicted trajectories was 0.3393 and 0.4936 for the KMI (KMI trials only) and MEKMI paradigm (alternating trials of ME and KMI), respectively. Significance. This study demonstrated a high accuracy of prediction for the trajectories of imagined hand movement, and more importantly, a higher decoding accuracy of the imagined trajectories in the MEKMI paradigm compared to the KMI paradigm solely.
C1 [Jang, Sang Jin; Jeong, Jaeseung] Korea Adv Inst Sci & Technol, Bio & Brain Engn, 411 E16-1 YBS Bldg,291 Daehak Ro, Daejeon 34141, South Korea.
   [Yang, Yu Jin; Ryun, Seokyun; Kim, June Sic; Chung, Chun Kee] Seoul Natl Univ, Coll Nat Sci, 103 Daehak Ro, Seoul 03080, South Korea.
C3 Korea Advanced Institute of Science & Technology (KAIST); Seoul National
   University (SNU)
RP Jang, SJ; Jeong, J (corresponding author), Korea Adv Inst Sci & Technol, Bio & Brain Engn, 411 E16-1 YBS Bldg,291 Daehak Ro, Daejeon 34141, South Korea.
EM sjjang999@kaist.ac.kr; jsjeong@kaist.ac.kr
RI Chung, Chun Kee/J-5650-2012; Kim, June Sic/F-8069-2013
OI Chung, Chun Kee/0000-0003-3485-2327; Kim, June Sic/0000-0002-9659-4944
FU National Research Foundation of Korea (NRF) - Ministry of Science, ICT &
   Future Planning [2016M3C7A1904988]; KAIST; Commercializations Promotion
   Agency for R&D Outcomes - National Police Agency; Ministry of Science,
   ICT & Future Planning [1711174175]
FX This study was supported by the Brain Research Program through the
   National Research Foundation of Korea (NRF) funded by the Ministry of
   Science, ICT & Future Planning (2016M3C7A1904988); This study was
   supported by the KAIST-funded Global Singularity Research Program for
   2021 and 2022. This study was supported by the Pilot Project for
   Commercialization of Police Technology Public Research through the
   Commercializations Promotion Agency for R&D Outcomes funded by the
   National Police Agency and the Ministry of Science, ICT & Future
   Planning (Grant no: 1711174175).
CR Achanccaray D, 2020, IEEE T MED ROBOT BIO, V2, P692, DOI 10.1109/TMRB.2020.3025364
   Aflalo T, 2015, SCIENCE, V348, P906, DOI 10.1126/science.aaa5417
   Aggarwal S, 2019, ARRAY-NY, V1-2, DOI 10.1016/j.array.2019.100003
   Andersen RA, 2019, P NATL ACAD SCI USA, V116, P26274, DOI 10.1073/pnas.1902276116
   Bansal AK, 2012, J NEUROPHYSIOL, V107, P1337, DOI 10.1152/jn.00781.2011
   Benabid AL, 2019, LANCET NEUROL, V18, P1112, DOI 10.1016/S1474-4422(19)30321-7
   Bishop CM., 2006, PATTERN RECOGN
   Bundy DT, 2016, J NEURAL ENG, V13, DOI 10.1088/1741-2560/13/2/026021
   Chae Y, 2012, IEEE T ROBOT, V28, P1131, DOI 10.1109/TRO.2012.2201310
   Chao Zenas C, 2010, Front Neuroeng, V3, P3, DOI 10.3389/fneng.2010.00003
   Chen C, 2013, PLOS ONE, V8, DOI 10.1371/journal.pone.0083534
   Chestek CA, 2013, J NEURAL ENG, V10, DOI 10.1088/1741-2560/10/2/026002
   Chu YQ, 2020, J NEURAL ENG, V17, DOI 10.1088/1741-2552/aba7cd
   Degenhart AD, 2018, J NEURAL ENG, V15, DOI 10.1088/1741-2552/aa9bfb
   Eliseyev A, 2017, SCI REP-UK, V7, DOI 10.1038/s41598-017-16579-9
   Nicolas-Alonso LF, 2012, SENSORS-BASEL, V12, P1211, DOI 10.3390/s120201211
   Flint RD, 2017, J NEURAL ENG, V14, DOI 10.1088/1741-2560/14/1/016005
   Fulvio JM, 2017, SCI REP-UK, V7, DOI 10.1038/s41598-017-16161-3
   Gallego JA, 2022, TRENDS NEUROSCI, V45, P176, DOI 10.1016/j.tins.2021.12.006
   Hanakawa T, 2008, CEREB CORTEX, V18, P2775, DOI 10.1093/cercor/bhn036
   Hernandez MT, 2002, NEUROPSYCHOLOGIA, V40, P384, DOI 10.1016/S0028-3932(01)00130-0
   Hotson G, 2014, PLOS ONE, V9, DOI 10.1371/journal.pone.0115236
   Jeong JH, 2020, IEEE T NEUR SYS REH, V28, P1226, DOI 10.1109/TNSRE.2020.2981659
   Kim HH, 2022, APPL SOFT COMPUT, V117, DOI 10.1016/j.asoc.2021.108393
   Kim HH, 2019, COMPUT BIOL MED, V110, P254, DOI 10.1016/j.compbiomed.2019.05.024
   Kim JH, 2015, IEEE T NEUR SYS REH, V23, P867, DOI 10.1109/TNSRE.2014.2375879
   Korik A, 2016, PROG BRAIN RES, V228, P71, DOI 10.1016/bs.pbr.2016.05.001
   Korik A, 2018, FRONT NEUROSCI-SWITZ, V12, DOI 10.3389/fnins.2018.00130
   Kumar N, 2022, SCI REP-UK, V12, DOI 10.1038/s41598-022-05079-0
   Kumarasinghe K, 2021, SCI REP-UK, V11, DOI 10.1038/s41598-021-81805-4
   Lee DY, 2020, INT CONF ACOUST SPEE, P1354, DOI [10.1109/icassp40776.2020.9052997, 10.1109/ICASSP40776.2020.9052997]
   López-Larraz E, 2014, J NEUROENG REHABIL, V11, DOI 10.1186/1743-0003-11-153
   Ma XL, 2020, IEEE T NEUR SYS REH, V28, P297, DOI 10.1109/TNSRE.2019.2953121
   Macuga KL, 2012, NEUROIMAGE, V59, P2798, DOI 10.1016/j.neuroimage.2011.09.083
   Marathe AR, 2013, J NEURAL ENG, V10, DOI 10.1088/1741-2560/10/3/036015
   Miller Kai J, 2020, Neurosurg Focus, V49, pE2, DOI 10.3171/2020.4.FOCUS20185
   Nakanishi Y, 2017, SCI REP-UK, V7, DOI 10.1038/srep45486
   Nakanishi Y, 2013, PLOS ONE, V8, DOI 10.1371/journal.pone.0072085
   Ojakangas CL, 2006, J CLIN NEUROPHYSIOL, V23, P577, DOI 10.1097/01.wnp.0000233323.87127.14
   Pistohl T, 2008, J NEUROSCI METH, V167, P105, DOI 10.1016/j.jneumeth.2007.10.001
   Robinson Neethu, 2016, IEEE Systems, Man, and Cybernetics Magazine, V2, P4, DOI 10.1109/MSMC.2016.2576638
   Ryun S, 2017, FRONT NEUROSCI-SWITZ, V11, DOI 10.3389/fnins.2017.00408
   Shimoda K, 2012, J NEURAL ENG, V9, DOI 10.1088/1741-2560/9/3/036015
   Shiraishi Y, 2020, J NEURAL ENG, V17, DOI 10.1088/1741-2552/ab8910
   Siuly S, 2012, IEEE T NEUR SYS REH, V20, P526, DOI 10.1109/TNSRE.2012.2184838
   Sliwowski M, 2022, J NEURAL ENG, V19, DOI 10.1088/1741-2552/ac5d69
   Sosnik R, 2021, J NEURAL ENG, V18, DOI 10.1088/1741-2552/abf0d7
   Spüler M, 2016, BIOSYST BIOROBOT, V12, P125, DOI 10.1007/978-3-319-26242-0_9
   Talakoub O, 2017, PLOS ONE, V12, DOI 10.1371/journal.pone.0182542
   Tam Wing-Kin, 2019, BMC Biomed Eng, V1, P22, DOI 10.1186/s42490-019-0022-z
   Thomas TM, 2019, IEEE T NEUR SYS REH, V27, P293, DOI 10.1109/TNSRE.2019.2891362
   Thürer B, 2016, NEUROIMAGE, V125, P172, DOI 10.1016/j.neuroimage.2015.10.008
   Tin JA, 2008, NEURAL NETWORKS, V21, P1112, DOI 10.1016/j.neunet.2008.06.012
   Ubeda A, 2017, J NEUROENG REHABIL, V14, DOI 10.1186/s12984-017-0219-0
   Usama N, 2020, MED BIOL ENG COMPUT, V58, P2699, DOI 10.1007/s11517-020-02253-2
   Vourvopoulos A, 2016, J NEUROENG REHABIL, V13, DOI 10.1186/s12984-016-0173-2
   Wang F, 2020, REV SCI INSTRUM, V91, DOI 10.1063/1.5142343
   Wilson NR, 2019, FRONT NEUROSCI-SWITZ, V13, DOI 10.3389/fnins.2019.00502
   Woodward KE, 2014, BRAIN CONNECT, V4, P91, DOI 10.1089/brain.2013.0178
   Wriessnegger SC, 2018, FRONT PSYCHOL, V9, DOI 10.3389/fpsyg.2018.01976
   Xu K, 2011, IEEE ENG MED BIO, P4207, DOI 10.1109/IEMBS.2011.6091044
   Yeom HG, 2020, SCI REP-UK, V10, DOI 10.1038/s41598-020-57489-7
   Yeom HG, 2013, J NEURAL ENG, V10, DOI 10.1088/1741-2560/10/2/026006
   Yuan H, 2010, J NEURAL ENG, V7, DOI 10.1088/1741-2560/7/2/026001
   Zhuang J, 2010, IEEE T BIO-MED ENG, V57, P1774, DOI 10.1109/TBME.2010.2047015
NR 65
TC 5
Z9 5
U1 3
U2 24
PU IOP Publishing Ltd
PI BRISTOL
PA TEMPLE CIRCUS, TEMPLE WAY, BRISTOL BS1 6BE, ENGLAND
SN 1741-2560
EI 1741-2552
J9 J NEURAL ENG
JI J. Neural Eng.
PD OCT 1
PY 2022
VL 19
IS 5
AR 056011
DI 10.1088/1741-2552/ac8b37
PG 21
WC Engineering, Biomedical; Neurosciences
WE Science Citation Index Expanded (SCI-EXPANDED)
SC Engineering; Neurosciences & Neurology
GA 4J4XX
UT WOS:000851268900001
PM 35985293
OA hybrid
DA 2024-08-06
ER

PT J
AU Shin, D
   Kambara, H
   Yoshimura, N
   Koike, Y
AF Shin, Duk
   Kambara, Hiroyuki
   Yoshimura, Natsue
   Koike, Yasuharu
TI Control of a Robot Arm Using Decoded Joint Angles from
   Electrocorticograms in Primate
SO COMPUTATIONAL INTELLIGENCE AND NEUROSCIENCE
LA English
DT Article
ID BRAIN-COMPUTER INTERFACE; MUSCLE-ACTIVITY; MOVEMENT DIRECTION; SIGNALS;
   PREDICTION; EEG; STIFFNESS; MODEL
AB Electrocorticogram (ECoG) is a well-known recording method for the less invasive brain machine interface (BM!). Our previous studies have succeeded in predicting muscle activities and arm trajectories from ECoG signals. Despite such successful studies, there still remain solving works for the purpose of realizing an ECoG-based prosthesis. We suggest a neuromuscular interface to control robot using decoded muscle activities and joint angles. We used sparse linear regression to find the best fit between band-passed ECoGs and electromyograms (EMG) or joint angles. The best coefficient of determination for 100 s continuous prediction was 0.6333 +/- 0.0033 (muscle activations) and 0.6359 +/- 0.0929 (joint angles), respectively. We also controlled a 4 degree of freedom (DOF) robot arm using only decoded 4 DOF angles from the ECoGs in this study. Consequently, this study shows the possibility of contributing to future advancements in neuroprosthesis and neurorchabilitation technology.
C1 [Shin, Duk] Tokyo Polytech Univ, Tokyo, Japan.
   [Kambara, Hiroyuki; Yoshimura, Natsue; Koike, Yasuharu] Tokyo Inst Technol, Tokyo, Japan.
C3 Tokyo Institute of Technology
RP Shin, D (corresponding author), Tokyo Polytech Univ, Tokyo, Japan.
EM d.shin@em.t-kougei.ac.jp
RI Yoshimura, Natsue/E-7087-2014; Shin, Duk/G-9620-2011; Koike,
   Yasuharu/E-9150-2014
OI Shin, Duk/0000-0001-8454-0319
FU KAKENHI grants [15H01659, 16K01572]; FY2016 MEXT Private University
   Research Branding Project; Grants-in-Aid for Scientific Research
   [15H01659, 16K01572] Funding Source: KAKEN
FX The authors thank H. Watanabe (NIPS), Y. Nishimura (NIPS), and T. Isa
   (NIPS) for sharing their data and also thank M. Sato (ATR) for his
   helpful advice regarding the Variational Bayesian Sparse Regression
   toolbox. This work was supported in part by KAKENHI grants (15H01659 and
   16K01572) and "FY2016 MEXT Private University Research Branding
   Project."
CR Birbaumer N, 1999, NATURE, V398, P297, DOI 10.1038/18581
   Birbaumer N, 2007, J PHYSIOL-LONDON, V579, P621, DOI 10.1113/jphysiol.2006.125633
   Blankertz B, 2003, IEEE T NEUR SYS REH, V11, P127, DOI 10.1109/TNSRE.2003.814456
   Chao Zenas C, 2010, Front Neuroeng, V3, P3, DOI 10.3389/fneng.2010.00003
   Chen C, 2014, NEUROSCI RES, V83, P1, DOI 10.1016/j.neures.2014.03.010
   Chen C, 2013, PLOS ONE, V8, DOI 10.1371/journal.pone.0083534
   Daneshzand M, 2017, FRONT COMPUT NEUROSC, V11, DOI 10.3389/fncom.2017.00073
   Héliot R, 2010, IEEE T SYST MAN CY A, V40, P732, DOI 10.1109/TSMCA.2010.2044410
   Kawase T, 2012, J ROBOT MECHATRON, V24, P205, DOI 10.20965/jrm.2012.p0205
   KOIKE Y, 1995, BIOL CYBERN, V73, P291, DOI 10.1007/BF00199465
   Koike Y, 2006, NEUROSCI RES, V55, P146, DOI 10.1016/j.neures.2006.02.012
   Leuthardt EC, 2004, J NEURAL ENG, V1, P63, DOI 10.1088/1741-2560/1/2/001
   Levine SP, 2000, IEEE T REHABIL ENG, V8, P180, DOI 10.1109/86.847809
   Mehring C, 2004, J PHYSIOL-PARIS, V98, P498, DOI 10.1016/j.jphysparis.2005.09.016
   Morrow MM, 2003, J NEUROPHYSIOL, V89, P2279, DOI 10.1152/jn.00632.2002
   Nakanishi Y, 2017, SCI REP-UK, V7, DOI 10.1038/srep45486
   Nakanishi Y, 2014, NEUROSCI RES, V85, P20, DOI 10.1016/j.neures.2014.05.005
   Nakanishi Y, 2013, PLOS ONE, V8, DOI 10.1371/journal.pone.0072085
   Osu R, 1999, J NEUROPHYSIOL, V81, P1458, DOI 10.1152/jn.1999.81.4.1458
   Osu R, 2002, J NEUROPHYSIOL, V88, P991, DOI 10.1152/jn.2002.88.2.991
   PFURTSCHELLER G, 1994, NEUROSCI LETT, V174, P93, DOI 10.1016/0304-3940(94)90127-9
   Pistohl T, 2008, J NEUROSCI METH, V167, P105, DOI 10.1016/j.jneumeth.2007.10.001
   Pistohl T, 2012, NEUROIMAGE, V59, P248, DOI 10.1016/j.neuroimage.2011.06.084
   Santucci DM, 2005, EUR J NEUROSCI, V22, P1529, DOI 10.1111/j.1460-9568.2005.04320.x
   Sato M, 2001, NEURAL COMPUT, V13, P1649, DOI 10.1162/089976601750265045
   Shimoda K, 2012, J NEURAL ENG, V9, DOI 10.1088/1741-2560/9/3/036015
   Shin D, 2012, PLOS ONE, V7, DOI 10.1371/journal.pone.0047992
   Shin D, 2009, J NEUROPHYSIOL, V101, P387, DOI 10.1152/jn.00584.2007
   Shindo K, 2011, J REHABIL MED, V43, P951, DOI 10.2340/16501977-0859
   Waldert S, 2008, J NEUROSCI, V28, P1000, DOI 10.1523/JNEUROSCI.5171-07.2008
   Wang W, 2013, PLOS ONE, V8, DOI 10.1371/journal.pone.0055344
   WOLPAW JR, 1991, ELECTROEN CLIN NEURO, V78, P252, DOI 10.1016/0013-4694(91)90040-B
   Yoshimura N, 2014, NEUROIMAGE, V97, P53, DOI 10.1016/j.neuroimage.2014.04.046
   Yoshimura N, 2012, NEUROIMAGE, V59, P1324, DOI 10.1016/j.neuroimage.2011.08.029
NR 34
TC 4
Z9 4
U1 0
U2 6
PU HINDAWI LTD
PI LONDON
PA ADAM HOUSE, 3RD FLR, 1 FITZROY SQ, LONDON, W1T 5HF, ENGLAND
SN 1687-5265
EI 1687-5273
J9 COMPUT INTEL NEUROSC
JI Comput. Intell. Neurosci.
PY 2018
VL 2018
AR 2580165
DI 10.1155/2018/2580165
PG 8
WC Mathematical & Computational Biology; Neurosciences
WE Science Citation Index Expanded (SCI-EXPANDED)
SC Mathematical & Computational Biology; Neurosciences & Neurology
GA GY5EM
UT WOS:000448593900001
PM 30420874
OA Green Submitted, Green Published, gold
DA 2024-08-06
ER

PT J
AU Gaume, A
   Dreyfus, G
   Vialatte, FB
AF Gaume, Antoine
   Dreyfus, Gerard
   Vialatte, Francois-Benoit
TI A cognitive brain-computer interface monitoring sustained attentional
   variations during a continuous task
SO COGNITIVE NEURODYNAMICS
LA English
DT Article
DE Brain-computer interface; EEG; Attention; CPT; Cognitive BCI
ID THETA OSCILLATIONS; FRONTAL THETA; MEMORY LOAD; ALPHA; MECHANISMS;
   VIGILANCE; RECOGNITION; PERFORMANCE; INCREASES; BCI
AB We introduce a cognitive brain-computer interface based on a continuous performance task for the monitoring of variations of visual sustained attention, i.e. the self-directed maintenance of cognitive focus in non-arousing conditions while possibly ignoring distractors and avoiding mind wandering. We introduce a visual sustained attention continuous performance task with three levels of task difficulty. Pairwise discrimination of these task difficulties from electroencephalographic features was performed using a leave-one-subject-out cross validation approach. Features were selected using the orthogonal forward regression supervised feature selection method. Cognitive load was best predicted using a combination of prefrontal theta power, broad spatial range gamma power, fronto-central beta power, and fronto-central alpha power. Generalization performance estimates for pairwise classification of task difficulty using these features reached 75% for 5s epochs, and 85% for 30s epochs.
C1 [Gaume, Antoine; Dreyfus, Gerard; Vialatte, Francois-Benoit] PSL Univ Paris, ESPCI Paris, Paris, France.
   [Vialatte, Francois-Benoit] CNRS, UMR 8249, Brain Plast Unit, Brain Comp Interface Team, Paris, France.
   [Gaume, Antoine] EPF Ecole Ingn, Sceaux, France.
C3 Universite PSL; Ecole Superieure de Physique et de Chimie Industrielles
   de la Ville de Paris (ESPCI); Centre National de la Recherche
   Scientifique (CNRS); CNRS - National Institute for Biology (INSB)
RP Vialatte, FB (corresponding author), PSL Univ Paris, ESPCI Paris, Paris, France.; Vialatte, FB (corresponding author), CNRS, UMR 8249, Brain Plast Unit, Brain Comp Interface Team, Paris, France.
EM antoine.gaume@epf.fr; gerard.dreyfus@espci.fr;
   francois.vialatte@espci.fr
RI Vialatte, Francois B/C-5245-2009; Dreyfus, Gérard/JCN-9435-2023
OI Dreyfus, Gérard/0000-0001-7500-4573
CR Ahveninen J, 2013, J COGNITIVE NEUROSCI, V25, P1926, DOI 10.1162/jocn_a_00452
   Akimoto Y, 2013, PLOS ONE, V8, DOI 10.1371/journal.pone.0059969
   Anderson KL, 2011, NEUROSCIENCE, V180, P165, DOI 10.1016/j.neuroscience.2011.02.004
   Anguera JA, 2013, NATURE, V501, P97, DOI 10.1038/nature12486
   [Anonymous], 1973, Attention and effort
   [Anonymous], INT J PSYCHOPHYSIOL
   [Anonymous], THE COGNITIVE NEUROS
   [Anonymous], 2004, Cognitive Psychology: Key readings
   [Anonymous], STAT PATTERN RECOGNI
   [Anonymous], 1980, LATTENTION
   [Anonymous], CERVEAU ATTENTIF LE
   [Anonymous], 1960, McGraw-Hill Series in Psychology, DOI DOI 10.1037/11164-000
   [Anonymous], THESIS
   [Anonymous], TECHNICAL REPORT
   Arns M, 2017, ENCEPHALE, V43, P135, DOI 10.1016/j.encep.2016.11.003
   Belouchrani A., 1993, P INT C DIG SIG PROC, P346
   Bollimunta A, 2008, J NEUROSCI, V28, P9976, DOI 10.1523/JNEUROSCI.2699-08.2008
   Brainard DH, 1997, SPATIAL VISION, V10, P433, DOI 10.1163/156856897X00357
   Cavanagh JF, 2014, TRENDS COGN SCI, V18, P414, DOI 10.1016/j.tics.2014.04.012
   Chen JC, 2018, COGN NEURODYNAMICS, V12, P569, DOI 10.1007/s11571-018-9495-z
   Cheng MM, 2017, COGN NEURODYNAMICS, V11, P173, DOI 10.1007/s11571-016-9417-x
   Clayton MS, 2015, TRENDS COGN SCI, V19, P188, DOI 10.1016/j.tics.2015.02.004
   DESIMONE R, 1995, ANNU REV NEUROSCI, V18, P193, DOI 10.1146/annurev-psych-122414-033400
   DEUTSCH JA, 1963, PSYCHOL REV, V70, P80, DOI 10.1037/h0039515
   Fairclough SH, 2017, INT J PSYCHOPHYSIOL, V119, P58, DOI 10.1016/j.ijpsycho.2017.01.007
   Gaume A, 2016, NEUROSCI BIOBEHAV R, V68, P891, DOI 10.1016/j.neubiorev.2016.06.012
   Gaume A, 2015, I IEEE EMBS C NEUR E, P1052, DOI 10.1109/NER.2015.7146808
   GEMAN S, 1992, NEURAL COMPUT, V4, P1, DOI 10.1162/neco.1992.4.1.1
   Gerjets P, 2014, FRONT NEUROSCI-SWITZ, V8, DOI 10.3389/fnins.2014.00385
   Gevins A, 1998, HUM FACTORS, V40, P79, DOI 10.1518/001872098779480578
   Gevins A., 2003, THEOR ISS ERGON SCI, V4, P113, DOI DOI 10.1080/14639220210159717
   Grau C, 2014, PLOS ONE, V9, DOI 10.1371/journal.pone.0105225
   HART S G, 1988, P139
   Ho YC, 1999, IEEE CONTR SYST MAG, V19, P8, DOI 10.1109/37.768535
   Hsieh LT, 2014, NEUROIMAGE, V85, P721, DOI 10.1016/j.neuroimage.2013.08.003
   Huang MQ, 2018, COGN NEURODYNAMICS, V12, P85, DOI 10.1007/s11571-017-9456-y
   James W., 1890, PRINCIPLES PSYCHOL, VI
   Jensen O, 2002, EUR J NEUROSCI, V15, P1395, DOI 10.1046/j.1460-9568.2002.01975.x
   Jeunet C, 2016, PROG BRAIN RES, V228, P3, DOI 10.1016/bs.pbr.2016.04.002
   JOHNSTON WA, 1978, J EXP PSYCHOL GEN, V107, P420, DOI 10.1037/0096-3445.107.4.420
   Jung TP, 2000, PSYCHOPHYSIOLOGY, V37, P163, DOI 10.1017/S0048577200980259
   Khasnobish A, 2017, COGN NEURODYNAMICS, V11, P501, DOI 10.1007/s11571-017-9452-2
   Kleiner M, 2007, PERCEPTION, V36, P14
   Klimesch W., BRAIN RES BRAIN RES, V29, P169
   Knerr S., 1990, Neurocomputing, Algorithms, Architectures and Applications. Proceedings of the NATO Advanced Research Workshop, P41
   Knudsen EI, 2007, ANNU REV NEUROSCI, V30, P57, DOI 10.1146/annurev.neuro.30.051606.094256
   Lotte F, 2007, J NEURAL ENG, V4, pR1, DOI 10.1088/1741-2560/4/2/R01
   Mackworth NH, 1948, Q J EXP PSYCHOL, V1, P6, DOI 10.1080/17470214808416738
   MAKEIG S, 1993, ELECTROEN CLIN NEURO, V86, P23, DOI 10.1016/0013-4694(93)90064-3
   Marshall D, 2013, IEEE T COMP INTEL AI, V5, P82, DOI 10.1109/TCIAIG.2013.2263555
   Mas-Herrero E, 2016, NEUROIMAGE, V143, P166, DOI 10.1016/j.neuroimage.2016.08.024
   Mazaheri A, 2014, NEUROIMAGE, V87, P356, DOI 10.1016/j.neuroimage.2013.10.052
   Mühl C, 2014, FRONT NEUROSCI-SWITZ, V8, DOI 10.3389/fnins.2014.00114
   Nicolelis M.A., 2011, BOUNDARIES NEW NEURO
   NORMAN DA, 1968, PSYCHOL REV, V75, P522, DOI 10.1037/h0026699
   Petersen SE, 2012, ANNU REV NEUROSCI, V35, P73, DOI 10.1146/annurev-neuro-062111-150525
   Potes C, 2014, NEUROIMAGE, V97, P188, DOI 10.1016/j.neuroimage.2014.04.045
   Rao RPN, 2014, PLOS ONE, V9, DOI 10.1371/journal.pone.0111332
   Riccio CA, 2002, ARCH CLIN NEUROPSYCH, V17, P235, DOI 10.1016/S0887-6177(01)00111-1
   Sanyal S, 2019, COGN NEURODYNAMICS, V13, P13, DOI 10.1007/s11571-018-9502-4
   Sauseng P, 2005, HUM BRAIN MAPP, V26, P148, DOI 10.1002/hbm.20150
   김성경, 2014, [Journal of biomedical Engineering Research, 의공학회지], V35, P99, DOI 10.9718/JBER.2014.35.4.99
   Snyder AC, 2010, J NEUROSCI, V30, P4024, DOI 10.1523/JNEUROSCI.5684-09.2010
   Stoppiglia H., 2003, Journal of Machine Learning Research, V3, P1399, DOI 10.1162/153244303322753733
   Stuss DT, 1995, ANN NY ACAD SCI, V769, P191, DOI 10.1111/j.1749-6632.1995.tb38140.x
   Szalma JL, 2014, ERGONOMICS, V57, P1315, DOI 10.1080/00140139.2014.921329
   Tharawadeepimuk K, 2017, COGN NEURODYNAMICS, V11, P233, DOI 10.1007/s11571-017-9427-3
   Toscani M, 2010, EXP BRAIN RES, V207, P213, DOI 10.1007/s00221-010-2444-7
   TREISMAN A, 1964, J VERB LEARN VERB BE, V3, P449, DOI 10.1016/S0022-5371(64)80015-3
   VIDAL JJ, 1973, ANNU REV BIOPHYS BIO, V2, P157, DOI 10.1146/annurev.bb.02.060173.001105
   Wang C, 2016, FRONT HUM NEUROSCI, V10, DOI 10.3389/fnhum.2016.00015
   Warm JS, 2008, HUM FACTORS, V50, P433, DOI 10.1518/001872008X312152
   Wickens CD, 2009, INT J AVIAT PSYCHOL, V19, P182, DOI 10.1080/10508410902766549
   Wokke ME, 2017, J NEUROSCI, V37, P781, DOI 10.1523/JNEUROSCI.1612-16.2016
   Wolpaw JR, 2000, IEEE T REHABIL ENG, V8, P164, DOI 10.1109/TRE.2000.847807
   Wróbel A, 2000, ACTA NEUROBIOL EXP, V60, P247, DOI 10.55782/ane-2000-1344
   Zander TO, 2011, J NEURAL ENG, V8, DOI 10.1088/1741-2560/8/2/025005
   Zander TO, 2010, HUM-COMPUT INT-SPRIN, P181, DOI 10.1007/978-1-84996-272-8_11
   Zeng H, 2018, COGN NEURODYNAMICS, V12, P597, DOI 10.1007/s11571-018-9496-y
NR 79
TC 34
Z9 34
U1 1
U2 24
PU SPRINGER
PI DORDRECHT
PA VAN GODEWIJCKSTRAAT 30, 3311 GZ DORDRECHT, NETHERLANDS
SN 1871-4080
EI 1871-4099
J9 COGN NEURODYNAMICS
JI Cogn. Neurodynamics
PD JUN
PY 2019
VL 13
IS 3
BP 257
EP 269
DI 10.1007/s11571-019-09521-4
PG 13
WC Neurosciences
WE Science Citation Index Expanded (SCI-EXPANDED)
SC Neurosciences & Neurology
GA HY4GB
UT WOS:000468084900003
PM 31168330
OA Green Published, hybrid
DA 2024-08-06
ER

PT J
AU Chu, CX
   Luo, JJ
   Tian, XW
   Han, XK
   Guo, SJ
AF Chu, Chenxi
   Luo, Jingjing
   Tian, Xiwei
   Han, Xiangke
   Guo, Shijie
TI A P300 Brain-Computer Interface Paradigm Based on Electric and Vibration
   Simple Command Tactile Stimulation
SO FRONTIERS IN HUMAN NEUROSCIENCE
LA English
DT Article
DE brain-computer interface; vibro-tactile stimuli; electro-tactile
   stimuli; P300 paradigm; spatial-frequency paradigm
ID SOMATOSENSORY STIMULATION; MUSCLE VIBRATION; CHRONIC STROKE; DYNAMICS
AB This paper proposed a novel tactile-stimuli P300 paradigm for Brain-Computer Interface (BCI), which potentially targeted at people with less learning ability or difficulty in maintaining attention. The new paradigm using only two types of stimuli was designed, and different targets were distinguished by frequency and spatial information. The classification algorithm was developed by introducing filters for frequency bands selection and conducting optimization with common spatial pattern (CSP) on the tactile evoked EEG signals. It features a combination of spatial and frequency information, with the spatial information distinguishing the sites of stimuli and frequency information identifying target stimuli and disturbances. We investigated both electrical stimuli and vibration stimuli, in which only one target site was stimulated in each block. The results demonstrated an average accuracy of 94.88% for electrical stimuli and 95.21% for vibration stimuli, respectively.
C1 [Chu, Chenxi; Luo, Jingjing; Guo, Shijie] Fudan Univ, Acad Engn & Technol, Inst Artificial Intelligence AI & Robot, Minist Educ,Engn Res Ctr AI & Robot, Shanghai, Peoples R China.
   [Chu, Chenxi; Guo, Shijie] Guanghua Lingang Engn Applicat & Technol R&D Shan, Shanghai, Peoples R China.
   [Luo, Jingjing] Jihua Lab, Guangzhou, Peoples R China.
   [Tian, Xiwei; Han, Xiangke; Guo, Shijie] Hebei Univ Technol, Dept State Key Lab Reliabil & Intelligence Elect, Tianjin, Peoples R China.
   [Tian, Xiwei; Han, Xiangke; Guo, Shijie] Hebei Univ Technol, Hebei Key Lab Robot Percept & Human Robot Interac, Tianjin, Peoples R China.
C3 Fudan University; Hebei University of Technology; Hebei University of
   Technology
RP Guo, SJ (corresponding author), Fudan Univ, Acad Engn & Technol, Inst Artificial Intelligence AI & Robot, Minist Educ,Engn Res Ctr AI & Robot, Shanghai, Peoples R China.; Guo, SJ (corresponding author), Guanghua Lingang Engn Applicat & Technol R&D Shan, Shanghai, Peoples R China.; Guo, SJ (corresponding author), Hebei Univ Technol, Dept State Key Lab Reliabil & Intelligence Elect, Tianjin, Peoples R China.; Guo, SJ (corresponding author), Hebei Univ Technol, Hebei Key Lab Robot Percept & Human Robot Interac, Tianjin, Peoples R China.
EM guoshijie@fudan.edu.cn
RI LUO, JINGJING/AAZ-6697-2021
OI LUO, JINGJING/0000-0002-3222-1276
FU National Natural Science Foundation of China [U1913216, 61871173]; Key
   Area Support Plan of Guangdong Province for Jihua Laboratory
   [X190051TB190]; Shanghai Municipal Science and Technology Major Project
   [2017SHZDZX01]; Shanghai Science and Technology and Innovation Action
   Plan [19441908200]
FX This work was supported by the National Natural Science Foundation of
   China (61871173), by the National Natural Science Foundation of China
   (U1913216), by the Key Area Support Plan of Guangdong Province for Jihua
   Laboratory (X190051TB190), by the Shanghai Municipal Science and
   Technology Major Project (2017SHZDZX01), and by the Shanghai Science and
   Technology and Innovation Action Plan (19441908200).
CR Baykara E, 2016, CLIN NEUROPHYSIOL, V127, P379, DOI 10.1016/j.clinph.2015.04.054
   Birbaumer N, 2007, J PHYSIOL-LONDON, V579, P621, DOI 10.1113/jphysiol.2006.125633
   Blankertz B, 2008, IEEE SIGNAL PROC MAG, V25, P41, DOI 10.1109/MSP.2008.4408441
   Breitwieser C, 2012, MED BIOL ENG COMPUT, V50, P347, DOI 10.1007/s11517-012-0877-9
   Brouwer AM, 2010, FRONT NEUROSCI-SWITZ, V4, DOI 10.3389/fnins.2010.00019
   Cao T, 2012, IEEE ENG MED BIO, P1819, DOI 10.1109/EMBC.2012.6346304
   Carlson T, 2013, IEEE ROBOT AUTOM MAG, V20, P65, DOI 10.1109/MRA.2012.2229936
   Carson RG, 2021, J PHYSIOL-LONDON, V599, P2375, DOI 10.1113/JP278298
   Cauna N., 1964, ADV BIOL SKIN, V6, P63
   Chatelle C, 2012, BRAIN INJURY, V26, P1510, DOI 10.3109/02699052.2012.698362
   Chen XG, 2015, P NATL ACAD SCI USA, V112, pE6058, DOI 10.1073/pnas.1508080112
   Chen ZM, 2020, COMPUT INTEL NEUROSC, V2020, DOI 10.1155/2020/6549189
   Conforto AB, 2010, NEUROREHAB NEURAL RE, V24, P263, DOI 10.1177/1545968309349946
   de Andrade Melo S., 2015, INT J BRAIN SCI, V2015
   Delorme A, 2004, J NEUROSCI METH, V134, P9, DOI 10.1016/j.jneumeth.2003.10.009
   Demirer RM, 2009, J NEUROSCI METH, V178, P214, DOI 10.1016/j.jneumeth.2008.11.011
   Dey A., 2015, P COMP SCI
   Eidel M, 2020, FRONT HUM NEUROSCI, V14, DOI 10.3389/fnhum.2020.00265
   Falzon O, 2012, IEEE T BIO-MED ENG, V59, P2486, DOI 10.1109/TBME.2012.2205246
   FARWELL LA, 1988, ELECTROEN CLIN NEURO, V70, P510, DOI 10.1016/0013-4694(88)90149-6
   Fleming MK, 2015, NEUROREHAB NEURAL RE, V29, P143, DOI 10.1177/1545968314533613
   Freeman J., 2015, P INT WORKSH SYMB IN, P132
   Furdea A, 2009, PSYCHOPHYSIOLOGY, V46, P617, DOI 10.1111/j.1469-8986.2008.00783.x
   GESCHEIDER GA, 1994, SOMATOSENS MOT RES, V11, P345, DOI 10.3109/08990229409028878
   Guger C, 2017, FRONT NEUROSCI-SWITZ, V11, P1, DOI 10.3389/fnins.2017.00251
   Guo J, 2010, IEEE T NEUR SYS REH, V18, P230, DOI 10.1109/TNSRE.2010.2047604
   Halder S, 2016, CLIN NEUROPHYSIOL, V127, P1288, DOI 10.1016/j.clinph.2015.08.007
   Halder S, 2010, CLIN NEUROPHYSIOL, V121, P516, DOI 10.1016/j.clinph.2009.11.087
   Herweg A, 2016, BIOL PSYCHOL, V121, P117, DOI 10.1016/j.biopsycho.2016.10.006
   Hill N.J., 2005, ADV NEURAL INFORM PR, V17, P569
   Jin J, 2020, IEEE T BIO-MED ENG, V67, P2585, DOI 10.1109/TBME.2020.2965178
   Jolley E, 2018, DISABIL REHABIL, V40, P2704, DOI 10.1080/09638288.2017.1353649
   Kapadia NM, 2011, ARTIF ORGANS, V35, P212, DOI 10.1111/j.1525-1594.2011.01216.x
   Kim DW, 2011, J NEUROSCI METH, V197, P180, DOI 10.1016/j.jneumeth.2011.02.007
   Klobassa DS, 2009, CLIN NEUROPHYSIOL, V120, P1252, DOI 10.1016/j.clinph.2009.04.019
   Kok A, 1999, ACTA PSYCHOL, V101, P129, DOI 10.1016/S0001-6918(99)00003-7
   Lapole T, 2015, NEUROSCI LETT, V587, P46, DOI 10.1016/j.neulet.2014.12.025
   Lopez S, 2017, NEUROSCIENCE, V352, P236, DOI 10.1016/j.neuroscience.2017.03.015
   MAKEIG S, 1993, ELECTROEN CLIN NEURO, V86, P283, DOI 10.1016/0013-4694(93)90110-H
   Marconi B, 2011, NEUROREHAB NEURAL RE, V25, P48, DOI 10.1177/1545968310376757
   Master S, 2010, SOMATOSENS MOT RES, V27, P60, DOI 10.3109/08990220.2010.485959
   Meng JJ, 2016, SCI REP-UK, V6, DOI 10.1038/srep38565
   Milosevic M., 2020, CORTICAL REORGANIZAT
   Missiroli F, 2019, INT C REHAB ROBOT, P1127, DOI [10.1109/icorr.2019.8779370, 10.1109/ICORR.2019.8779370]
   Mosabbir A, 2020, HEALTHCARE-BASEL, V8, DOI 10.3390/healthcare8020113
   Murguialday AR, 2011, CLIN NEUROPHYSIOL, V122, P925, DOI 10.1016/j.clinph.2010.08.019
   Mustafah Y.M., 2013, P IOP C SER MAT SCI
   Naci L, 2012, ANN NEUROL, V72, P312, DOI 10.1002/ana.23656
   Nave C., 1985, PHYS HLTH SCI, V3rd
   Nijholt A, 2008, IEEE INTELL SYST, V23, P72, DOI 10.1109/MIS.2008.41
   Ortner R, 2014, IEEE HAPTICS SYM, P235, DOI 10.1109/HAPTICS.2014.6775460
   Popovic M.R., 2016, Neurorehabilitation Technology, P513, DOI DOI 10.1007/978-3-319-28603-7_25
   Popovic MB, 2003, J REHABIL RES DEV, V40, P443, DOI 10.1682/JRRD.2003.09.0443
   Punsawad Y, 2012, IEEE ENG MED BIO, P3837, DOI 10.1109/EMBC.2012.6346804
   Ramos-Murguialday A, 2013, ANN NEUROL, V74, P100, DOI 10.1002/ana.23879
   Rothwell JC, 2005, IEEE ENG MED BIOL, V24, P40, DOI 10.1109/MEMB.2005.1384099
   Sasaki K, 2012, BIOMED RES-TOKYO, V33, P89, DOI 10.2220/biomedres.33.89
   Scherer R, 2004, IEEE T BIO-MED ENG, V51, P979, DOI 10.1109/TBME.2004.827062
   Serby H, 2005, IEEE T NEUR SYS REH, V13, P89, DOI 10.1109/TNSRE.2004.841878
   Shin HK, 2008, NEUROSCI LETT, V442, P174, DOI 10.1016/j.neulet.2008.07.026
   Silva JD, 2015, NEUROSCI LETT, V608, P64, DOI 10.1016/j.neulet.2015.09.032
   Thrasher TA, 2008, NEUROREHAB NEURAL RE, V22, P706, DOI 10.1177/1545968308317436
   Wickremaratchi MM, 2006, POSTGRAD MED J, V82, P301, DOI 10.1136/pgmj.2005.039651
   Wolpaw JR, 2002, CLIN NEUROPHYSIOL, V113, P767, DOI 10.1016/S1388-2457(02)00057-3
   Xu HL, 2013, CLIN NEUROPHYSIOL, V124, P83, DOI 10.1016/j.clinph.2012.06.004
   Yao L, 2017, IEEE T NEUR SYS REH, V25, P1674, DOI 10.1109/TNSRE.2017.2684084
   Ziebell P, 2020, SCI REP-UK, V10, DOI 10.1038/s41598-020-67887-6
NR 67
TC 6
Z9 6
U1 1
U2 36
PU FRONTIERS MEDIA SA
PI LAUSANNE
PA AVENUE DU TRIBUNAL FEDERAL 34, LAUSANNE, CH-1015, SWITZERLAND
SN 1662-5161
J9 FRONT HUM NEUROSCI
JI Front. Hum. Neurosci.
PD APR 14
PY 2021
VL 15
AR 641357
DI 10.3389/fnhum.2021.641357
PG 14
WC Neurosciences; Psychology
WE Science Citation Index Expanded (SCI-EXPANDED); Social Science Citation Index (SSCI)
SC Neurosciences & Neurology; Psychology
GA RU0VJ
UT WOS:000644870500001
PM 33935672
OA Green Published, gold
DA 2024-08-06
ER

PT J
AU Liu, C
AF Liu, Chang
TI Design and Implementation of Real-time Brain-computer Interface System
   Based on LabVIEW
SO NEUROQUANTOLOGY
LA English
DT Article
DE Brain-computer interface (BCI); Visual evoked potentials (VEP); LabVIEW;
   Signal Processing
ID COMPONENTS
AB Brain-computer interface (BCI) is a newly developed man-machine interface method that is applied in the field of brain science, rehabilitation engineering, biomedical engineering and human-machine automatic control. Under the LabVIEW environment of virtual instrument graphical programming language, this paper improves the program of Active One, a physiological signal acquisition system. The off-line processing system of electroencephalogram(EEG) is improved to a real-time processing system and a real-time feedback BCI experiment system is established based on visual evoked potential (VEP). The cumulative average method combined with the FIR filter method was used to extract the VEP signal and form a closed-loop BCI. Real-time feedback of the BCI system was realized and the VEP signal was automatically identified. Using the proposed method of this paper to implement BCI can achieve a higher accuracy with certain practicality and feasibility.
C1 [Liu, Chang] Heilongjiang Bayi Agr Univ, Coll Elect & Informat, Daqing 163319, Peoples R China.
C3 Heilongjiang Bayi Agricultural University
RP Liu, C (corresponding author), Heilongjiang Bayi Agr Univ, Coll Elect & Informat, Daqing 163319, Peoples R China.
EM beginthd@163.com
FU projects of Heilongjiang Bayi Agricultural University [XDB2014-18,
   NDJY15Z13]
FX The work was supported by projects of Heilongjiang Bayi Agricultural
   University "XDB2014-18" and "NDJY15Z13".
CR Andruseac GG, 2016, J BIOTECHNOL, V239, P1, DOI 10.1016/j.jbiotec.2016.09.019
   Chouder A, 2013, SOL ENERGY, V91, P337, DOI 10.1016/j.solener.2012.09.016
   Clark VP, 1996, J COGNITIVE NEUROSCI, V8, P387, DOI 10.1162/jocn.1996.8.5.387
   Di Russo F, 2002, HUM BRAIN MAPP, V15, P95, DOI 10.1002/hbm.10010
   Dierick M, 2004, MEAS SCI TECHNOL, V15, P1366, DOI 10.1088/0957-0233/15/7/020
   Faraco G, 2007, COMPUT EDUC, V49, P856, DOI 10.1016/j.compedu.2005.11.025
   JANSEN BH, 1995, BIOL CYBERN, V73, P357, DOI 10.1007/BF00199471
   Kotchetkov IS, 2010, NEUROSURG FOCUS, V28, DOI 10.3171/2010.2.FOCUS1027
   Kübler A, 2013, BRAIN, V136, DOI [10.1093/brain/awt200, 10.1093/brain/awt156]
   Kullmann PHM, 2004, J NEUROPHYSIOL, V91, P542, DOI 10.1152/jn.00559.2003
   Lécuyer A, 2008, COMPUTER, V41, P66, DOI 10.1109/MC.2008.410
   Mohy-Ud-Din Z, 2011, MEASUREMENT, V44, P121, DOI 10.1016/j.measurement.2010.09.034
   Pfurtscheller G, 2008, COMPUTER, V41, P58, DOI 10.1109/MC.2008.432
   Qiu ZC, 2014, MATH MODELLING ENG P, V1, P1
   Salehi D, 2006, INT J ADV MANUF TECH, V29, P273, DOI 10.1007/s00170-005-2514-3
   Zhong MJ, 2008, PATTERN RECOGN LETT, V29, P354, DOI 10.1016/j.patrec.2007.10.009
NR 16
TC 3
Z9 3
U1 0
U2 27
PU ANKA PUBLISHER
PI BORNOVA
PA 116-11 SOK NO.10 K 2 D 2, BORNOVA, IZMIR 35050, TURKEY
SN 1303-5150
J9 NEUROQUANTOLOGY
JI NeuroQuantology
PD MAR
PY 2018
VL 16
IS 3
BP 97
EP 104
DI 10.14704/nq.2018.16.3.1200
PG 8
WC Neurosciences
WE Science Citation Index Expanded (SCI-EXPANDED)
SC Neurosciences & Neurology
GA GB4AC
UT WOS:000429001000015
OA Bronze
DA 2024-08-06
ER

PT J
AU Cao, L
   Xia, B
   Maysam, OM
   Li, J
   Xie, H
   Birbaumer, N
AF Cao, Lei
   Xia, Bin
   Maysam, Oladazimi
   Li, Jie
   Xie, Hong
   Birbaumer, Niels
TI A Synchronous Motor Imagery Based Neural Physiological Paradigm for
   Brain Computer Interface Speller
SO FRONTIERS IN HUMAN NEUROSCIENCE
LA English
DT Article
DE brain computer interface (BCI); motor imagery (MI); Oct-o-spell
   paradigm; synchronous control; speller
ID BCI COMPETITION 2003; P300; COMMUNICATION; CLASSIFICATION; PROSTHESIS;
   POTENTIALS; ERD/ERS; CONTEXT; MODEL
AB Brain Computer Interface (BCI) speller is a typical BCI-based application to help paralyzed patients express their thoughts. This paper proposed a novel motor imagery based BCI speller with Oct-o-spell paradigm for word input. Furthermore, an intelligent input method was used for improving the performance of the BCI speller. For the English word spelling experiment, we compared synchronous control with previous asynchronous control under the same experimental condition. There were no significant differences between these two control methods in the classification accuracy, information transmission rate (ITR) or letters per minute (LPM). And the accuracy rates of over 70% validated the feasibility for these two control strategies. It was indicated that MI-based synchronous control protocol was feasible for BCI speller. And the efficiency of the predictive text entry (PTE) mode was superior to that of the Non-PTE mode.
C1 [Cao, Lei; Xia, Bin; Xie, Hong] Shanghai Maritime Univ, Coll Informat Engn, Dept Comp Sci, Shanghai, Peoples R China.
   [Cao, Lei; Xia, Bin; Birbaumer, Niels] Univ Tubingen, Inst Med Psychol & Behav Neurobiol, Tubingen, Germany.
   [Maysam, Oladazimi] Univ Tubingen, Werner Reichardt Ctr Integrat Neurosci Syst Neuro, Tubingen, Germany.
   [Li, Jie] Tongji Univ, Dept Comp Sci & Technol, Shanghai, Peoples R China.
   [Birbaumer, Niels] IRCCS Fdn Osped San Camillo, Venice, Italy.
C3 Shanghai Maritime University; Eberhard Karls University of Tubingen;
   Eberhard Karls University Hospital; Eberhard Karls University of
   Tubingen; Tongji University; IRCCS Ospedale San Camillo
RP Xia, B (corresponding author), Shanghai Maritime Univ, Coll Informat Engn, Dept Comp Sci, Shanghai, Peoples R China.; Xia, B (corresponding author), Univ Tubingen, Inst Med Psychol & Behav Neurobiol, Tubingen, Germany.
EM xawen267@gmail.com
RI Cao, Lei/KIA-4940-2024
OI Cao, Lei/0000-0002-8427-4548; Birbaumer, Niels/0000-0002-6786-5127
FU Fundamental Research Funds for International Young Scientists
   [61550110252]; Shanghai NSF [16JC1401300]
FX The work was supported by the Fundamental Research Funds for
   International Young Scientists Title of the awarded research project
   (Grant No. 61550110252) and Shanghai NSF research project (Grant No.
   16JC1401300).
CR Allison B, 2010, IEEE T NEUR SYS REH, V18, P107, DOI 10.1109/TNSRE.2009.2039495
   Allison BZ, 2003, IEEE T NEUR SYS REH, V11, P110, DOI 10.1109/TNSRE.2003.814448
   Birbaumer N, 1999, NATURE, V398, P297, DOI 10.1038/18581
   Birbaumer N, 2006, PSYCHOPHYSIOLOGY, V43, P517, DOI 10.1111/j.1469-8986.2006.00456.x
   Blankertz B, 2004, IEEE T BIO-MED ENG, V51, P1044, DOI 10.1109/TBME.2004.826692
   Blankertz B., 2006, P 3 INT BRAIN COMP I
   Blankertz B, 2011, NEUROIMAGE, V56, P814, DOI 10.1016/j.neuroimage.2010.06.048
   Cecotti H, 2010, IEEE T NEUR SYS REH, V18, P127, DOI 10.1109/TNSRE.2009.2039594
   Chang CC, 2011, ACM T INTEL SYST TEC, V2, DOI 10.1145/1961189.1961199
   Combaz A, 2012, NEUROCOMPUTING, V80, P73, DOI 10.1016/j.neucom.2011.09.013
   Conghui Chen, 2013, Neural Information Processing. 20th International Conference, ICONIP 2013. Proceedings: LNCS 8226, P403, DOI 10.1007/978-3-642-42054-2_50
   D'Albis T, 2012, ACM T COMPUT-HUM INT, V19, DOI 10.1145/2362364.2362368
   FARWELL LA, 1988, ELECTROEN CLIN NEURO, V70, P510, DOI 10.1016/0013-4694(88)90149-6
   Guger C, 2003, IEEE T NEUR SYS REH, V11, P145, DOI 10.1109/TNSRE.2003.814481
   Hwang HJ, 2012, J NEUROSCI METH, V208, P59, DOI 10.1016/j.jneumeth.2012.04.011
   Jin J, 2014, INT J NEURAL SYST, V24, DOI 10.1142/S0129065714500270
   Jin J, 2012, MED BIOL ENG COMPUT, V50, P289, DOI 10.1007/s11517-012-0868-x
   Jin J, 2011, J NEURAL ENG, V8, DOI 10.1088/1741-2560/8/3/036006
   Jin J, 2011, MED BIOL ENG COMPUT, V49, P181, DOI 10.1007/s11517-010-0689-8
   Kindermans PJ, 2012, PLOS ONE, V7, DOI 10.1371/journal.pone.0033758
   Krusienski DJ, 2008, J NEUROSCI METH, V167, P15, DOI 10.1016/j.jneumeth.2007.07.017
   Kübler A, 2008, CLIN NEUROPHYSIOL, V119, P2658, DOI 10.1016/j.clinph.2008.06.019
   Lisi G, 2014, FRONT SYST NEUROSCI, V8, DOI 10.3389/fnsys.2014.00085
   Mainsah BO, 2015, J NEURAL ENG, V12, DOI 10.1088/1741-2560/12/1/016013
   Mainsah BO, 2015, IEEE T NEUR SYS REH, V23, P737, DOI 10.1109/TNSRE.2014.2374471
   Mainsah BO, 2014, IEEE T NEUR SYS REH, V22, P837, DOI 10.1109/TNSRE.2014.2321290
   Mensh BD, 2004, IEEE T BIO-MED ENG, V51, P1052, DOI 10.1109/TBME.2004.827081
   Müller-Putz GR, 2008, IEEE T BIO-MED ENG, V55, P361, DOI 10.1109/TBME.2007.897815
   Nijboer F, 2008, J NEUROSCI METH, V167, P43, DOI 10.1016/j.jneumeth.2007.02.009
   Pfurtscheller G, 2000, IEEE T REHABIL ENG, V8, P216, DOI 10.1109/86.847821
   Pfurtscheller G, 2006, PROG BRAIN RES, V159, P433, DOI 10.1016/S0079-6123(06)59028-4
   Pfurtscheller G, 2010, IEEE T NEUR SYS REH, V18, P409, DOI 10.1109/TNSRE.2010.2040837
   POLICH J, 1995, BIOL PSYCHOL, V41, P103, DOI 10.1016/0301-0511(95)05130-9
   Qi Li, 2015, Advanced Materials Research, V1061-1062, P1153, DOI 10.4028/www.scientific.net/AMR.1061-1062.1153
   Sandhya B., 2014, 2014 International Conference on Medical Imaging, m-Health and Emerging Communication Systems (MedCom), P325, DOI 10.1109/MedCom.2014.7006026
   Sellers EW, 2006, CLIN NEUROPHYSIOL, V117, P538, DOI 10.1016/j.clinph.2005.06.027
   Shih J., 2014, NEUROLOGY S, V82
   Speier W, 2015, CLIN NEUROPHYSIOL, V126, P1171, DOI 10.1016/j.clinph.2014.09.021
   Speier W, 2014, IEEE T NEUR SYS REH, V22, P678, DOI 10.1109/TNSRE.2014.2300091
   Throckmorton CS, 2013, IEEE T NEUR SYS REH, V21, P508, DOI 10.1109/TNSRE.2013.2253125
   Volosyak I, 2011, LECT NOTES COMPUT SC, V6691, P353, DOI 10.1007/978-3-642-21501-8_44
   Wang YJ, 2008, IEEE ENG MED BIOL, V27, P64, DOI 10.1109/MEMB.2008.923958
   Wolpaw JR, 2014, BRAIN-COMPUT INTERFA, V1, P2, DOI 10.1080/2326263X.2014.884740
   Xu MP, 2014, J NEURAL ENG, V11, DOI 10.1088/1741-2560/11/2/026014
   Xu MP, 2013, J NEURAL ENG, V10, DOI 10.1088/1741-2560/10/2/026001
   Yeom SK, 2014, PLOS ONE, V9, DOI 10.1371/journal.pone.0111157
   Yin EW, 2013, J NEURAL ENG, V10, DOI 10.1088/1741-2560/10/2/026012
   Zhang Y, 2012, J NEURAL ENG, V9, DOI 10.1088/1741-2560/9/2/026018
NR 48
TC 20
Z9 23
U1 4
U2 28
PU FRONTIERS MEDIA SA
PI LAUSANNE
PA AVENUE DU TRIBUNAL FEDERAL 34, LAUSANNE, CH-1015, SWITZERLAND
SN 1662-5161
J9 FRONT HUM NEUROSCI
JI Front. Hum. Neurosci.
PD MAY 29
PY 2017
VL 11
AR 274
DI 10.3389/fnhum.2017.00274
PG 9
WC Neurosciences; Psychology
WE Science Citation Index Expanded (SCI-EXPANDED)
SC Neurosciences & Neurology; Psychology
GA EW5SL
UT WOS:000402566700002
PM 28611611
OA gold, Green Published
DA 2024-08-06
ER

PT J
AU Wen, D
   Jia, PL
   Lian, QS
   Zhou, YH
   Lu, CB
AF Wen, Dong
   Jia, Peilei
   Lian, Qiusheng
   Zhou, Yanhong
   Lu, Chengbiao
TI Review of Sparse Representation-Based Classification Methods on EEG
   Signal Processing for Epilepsy Detection, Brain-Computer Interface and
   Cognitive Impairment
SO FRONTIERS IN AGING NEUROSCIENCE
LA English
DT Review
DE sparse representation-based classification; sparse representation; EEG
   signal; preclinical mild cognitive impairment; mild cognitive
   impairment; Alzheimer's disease; epilepsy; brain computer interface
ID BIOMIMETIC PATTERN-RECOGNITION; ALZHEIMERS-DISEASE; SPATIAL-PATTERNS;
   ALGORITHM
AB At present, the sparse representation-based classification (SRC) has become an important approach in electroencephalograph (EEG) signal analysis, by which the data is sparsely represented on the basis of a fixed dictionary or learned dictionary and classified based on the reconstruction criteria. SRC methods have been used to analyze the EEG signals of epilepsy, cognitive impairment and brain computer interface (BCI), which made rapid progress including the improvement in computational accuracy, efficiency and robustness. However, these methods have deficiencies in real-time performance, generalization ability and the dependence of labeled sample in the analysis of the EEG signals. This mini review described the advantages and disadvantages of the SRC methods in the EEG signal analysis with the expectation that these methods can provide the better tools for analyzing EEG signals.
C1 [Wen, Dong; Jia, Peilei; Lian, Qiusheng] Yanshan Univ, Sch Informat Sci & Engn, Qinhuangdao, Peoples R China.
   [Wen, Dong; Jia, Peilei; Lian, Qiusheng] Yanshan Univ, Key Lab Comp Virtual Technol & Syst Integrat Hebe, Qinhuangdao, Peoples R China.
   [Zhou, Yanhong] Hebei Normal Univ Sci & Technol, Sch Math & Informat Sci & Technol, Qinhuangdao, Peoples R China.
   [Lu, Chengbiao] Xinxiang Med Univ, Sch Basic Med, Xinxiang, Peoples R China.
C3 Yanshan University; Yanshan University; Hebei Normal University of
   Science & Technology; Xinxiang Medical University
RP Zhou, YH (corresponding author), Hebei Normal Univ Sci & Technol, Sch Math & Informat Sci & Technol, Qinhuangdao, Peoples R China.; Lu, CB (corresponding author), Xinxiang Med Univ, Sch Basic Med, Xinxiang, Peoples R China.
EM zhouyanhong_02@126.com; johnlu9000@hotmail.com
RI wang, juanjuan/GYV-5540-2022
FU National Natural Science Foundation of China [61503326, 81271422]; China
   Postdoctoral Science Foundation [2015M581317]; Natural Science
   Foundation of Hebei Province in China [F2016203343]; Doctorial
   Foundation of Yanshan University in China [B900]; Science and Technology
   Support Programme of Hebei Province in China [13212003]; Test Bank
   Construction Foundation of Hebei Normal University of Science and
   Technology in China [JYTK201506]
FX This research was funded in part by National Natural Science Foundation
   of China (61503326, 81271422), China Postdoctoral Science Foundation
   (2015M581317), Natural Science Foundation of Hebei Province in China
   (F2016203343), Doctorial Foundation of Yanshan University in China
   (B900), Science and Technology Support Programme of Hebei Province in
   China (13212003), and Test Bank Construction Foundation of Hebei Normal
   University of Science and Technology in China (JYTK201506).
CR Arvaneh M, 2011, INT CONF ACOUST SPEE, P2412
   Ge YB, 2012, COMM COM INF SC, V304, P212
   Goksu F, 2013, NEUROCOMPUTING, V108, P69, DOI 10.1016/j.neucom.2012.12.003
   Goksu F, 2011, INT CONF ACOUST SPEE, P533
   Guo P, 2012, IEEE SYS MAN CYBERN, P291
   Sburlea AI, 2015, J NEURAL ENG, V12, DOI 10.1088/1741-2560/12/3/036007
   Jia Min, 2014, Sheng Wu Yi Xue Gong Cheng Xue Za Zhi, V31, P1
   Kaleem M, 2013, IEEE ENG MED BIO, P4314, DOI 10.1109/EMBC.2013.6610500
   Li Y, 2005, P ANN INT IEEE EMBS, P5335
   Liu MH, 2012, NEUROIMAGE, V60, P1106, DOI 10.1016/j.neuroimage.2012.01.055
   Ren YF, 2014, NEUROCOMPUTING, V137, P212, DOI 10.1016/j.neucom.2013.05.045
   Shi LC, 2011, LECT NOTES COMPUT SC, V7062, P725, DOI 10.1007/978-3-642-24955-6_86
   Shin Y, 2015, COMPUT BIOL MED, V66, P29, DOI 10.1016/j.compbiomed.2015.08.017
   Shin Y, 2013, IEEE ICCE, P201, DOI 10.1109/ICCE.2013.6486858
   Shin Y, 2012, J NEURAL ENG, V9, DOI 10.1088/1741-2560/9/5/056002
   Sperling RA, 2011, ALZHEIMERS DEMENT, V7, P280, DOI 10.1016/j.jalz.2011.03.003
   Tomida N, 2015, IEEE T BIO-MED ENG, V62, P458, DOI 10.1109/TBME.2014.2358536
   Tu WT, 2012, NEUROCOMPUTING, V82, P109, DOI 10.1016/j.neucom.2011.10.024
   Vialatte F, 2005, MACHINE LEARN SIGN P, P27, DOI 10.1109/MLSP.2005.1532869
   Vialatte F, 2005, LECT NOTES COMPUT SC, V3696, P683, DOI 10.1007/11550822_106
   Vialatte F. B., 2009, ARTIF INTELL MED, P138
   Vialatte FB, 2006, LECT NOTES COMPUT SC, V4234, P92
   Vialatte Francois B, 2012, Am J Neurodegener Dis, V1, P292
   Vialatte Francois-B, 2011, Int J Alzheimers Dis, V2011, P259069, DOI 10.4061/2011/259069
   Wang HX, 2013, PATTERN RECOGN LETT, V34, P1125, DOI 10.1016/j.patrec.2013.03.014
   Wang HX, 2012, IEEE T BIO-MED ENG, V59, P2496, DOI 10.1109/TBME.2012.2205383
   Wang J, 2011, LECT NOTES COMPUT SC, V7043, P15, DOI 10.1007/978-3-642-25243-3_2
   Wang JJ, 2015, BIOMED RES INT-UK, V2015, DOI 10.1155/2015/703768
   Wang J, 2013, INT J IMAG SYST TECH, V23, P104, DOI 10.1002/ima.22045
   Wu W, 2015, IEEE T PATTERN ANAL, V37, P639, DOI 10.1109/TPAMI.2014.2330598
   Xie S., 2012, ISRN COMPUTATIONAL M, V2012, P1
   Xie SK, 2013, MED BIOL ENG COMPUT, V51, P49, DOI 10.1007/s11517-012-0967-8
   Yong XY, 2008, INT CONF ACOUST SPEE, P417
   Younghak Shin, 2011, Proceedings of the 2011 8th International Symposium on Noninvasive Functional Source Imaging of the Brain and Heart and the 2011 8th International Conference on Bioelectromagnetism (NFSI and ICBEM), P93, DOI 10.1109/NFSI.2011.5936827
   Yuan Q, 2014, INT J NEURAL SYST, V24, DOI 10.1142/S0129065714500154
   Yuan SS, 2015, INT J NEURAL SYST, V25, DOI 10.1142/S0129065715500033
   Zhang Y, 2015, J NEUROSCI METH, V255, P85, DOI 10.1016/j.jneumeth.2015.08.004
   Zhou W, 2012, I C CONT AUTOMAT ROB, P1582, DOI 10.1109/ICARCV.2012.6485382
   Zhou YH, 2016, FRONT AGING NEUROSCI, V8, DOI 10.3389/fnagi.2016.00092
NR 39
TC 29
Z9 30
U1 4
U2 91
PU FRONTIERS MEDIA SA
PI LAUSANNE
PA AVENUE DU TRIBUNAL FEDERAL 34, LAUSANNE, CH-1015, SWITZERLAND
SN 1663-4365
J9 FRONT AGING NEUROSCI
JI Front. Aging Neurosci.
PD JUL 8
PY 2016
VL 8
AR 172
DI 10.3389/fnagi.2016.00172
PG 9
WC Geriatrics & Gerontology; Neurosciences
WE Science Citation Index Expanded (SCI-EXPANDED)
SC Geriatrics & Gerontology; Neurosciences & Neurology
GA DQ6CA
UT WOS:000379290400001
PM 27458376
OA Green Published, gold
DA 2024-08-06
ER

PT J
AU Hashimoto, Y
   Ota, T
   Mukaino, M
   Liu, MG
   Ushiba, J
AF Hashimoto, Yasunari
   Ota, Tetsuo
   Mukaino, Masahiko
   Liu, Meigen
   Ushiba, Junichi
TI Functional recovery from chronic writer's cramp by brain-computer
   interface rehabilitation: a case report
SO BMC NEUROSCIENCE
LA English
DT Article
DE Neurorehabilitation; Neurofeedback; Upper extremity; Motor learning;
   Cortico-muscular coherence
ID CHRONIC STROKE; ISOMETRIC CONTRACTION; FOCAL DYSTONIA; POTENTIALS;
   COHERENCE; INHIBITION; MOVEMENT; MUSCLE
AB Background: Dystonia is often currently treated with botulinum toxin injections to spastic muscles, or deep brain stimulation to the basal ganglia. In addition to these pharmacological or neurosurgical measures, a new noninvasive treatment concept, functional modulation using a brain-computer interface, was tested for feasibility. We recorded electroencephalograms (EEGs) over the bilateral sensorimotor cortex from a patient suffering from chronic writer's cramp. The patient was asked to suppress an exaggerated beta frequency component in the EEG during hand extension.
   Results: The patient completed biweekly one-hour training for 5 months without any adverse effects. Significant decrease of the beta frequency component during handwriting was confirmed, and was associated with clear functional improvement.
   Conclusion: The current pilot study suggests that a brain-computer Interface can give explicit feedback of ongoing cortical excitability to patients with dystonia and allow them to suppress exaggerated neural activity, resulting in functional recovery.
C1 [Hashimoto, Yasunari] Kitami Inst Technol, Dept Elect & Elect Engn, Kitami, Hokkaido, Japan.
   [Ota, Tetsuo] Asahikawa Med Univ Hosp, Asahikawa, Hokkaido, Japan.
   [Mukaino, Masahiko] Fujita Hlth Univ, Sch Med, Dept Rehabil Med 1, Toyoake, Aichi, Japan.
   [Liu, Meigen] Keio Univ, Sch Med, Dept Rehabil Med, Tokyo, Japan.
   [Ushiba, Junichi] Keio Univ, Fac Sci & Technol, Dept Biosci & Informat, Yokohama, Kanagawa, Japan.
C3 Kitami Institute of Technology; Asahikawa Medical College; Fujita Health
   University; Keio University; Keio University
RP Hashimoto, Y (corresponding author), Kitami Inst Technol, Dept Elect & Elect Engn, Kitami, Hokkaido, Japan.
EM hashimya@mail.kitami-it.ac.jp
RI Coish, Elizabeth/AAU-1245-2020; Hashimoto, Yasunari/AAG-6290-2020;
   Ushiba, Junichi/C-8890-2014
OI Hashimoto, Yasunari/0000-0002-0042-3666; Mukaino,
   Masahiko/0000-0003-4348-8715
FU JSPS [24500568, 25750197]; Ministry of Education, Culture, Sports,
   Science and Technology of Japan (MEXT); Grants-in-Aid for Scientific
   Research [25750197, 24500568] Funding Source: KAKEN
FX This work was supported by JSPS KAKENHI Grant Numbers, 24500568 and
   25750197 and also resulted from "Brain-machine interface development"
   under the Strategic Research Program for Brain Sciences (SRPBS) by the
   Ministry of Education, Culture, Sports, Science and Technology of Japan
   (MEXT).
CR [Anonymous], 2003, Bootstrap methods and their application
   Birch GE, 2002, IEEE T NEUR SYS REH, V10, P219, DOI 10.1109/TNSRE.2002.806839
   Broetz D, 2010, NEUROREHAB NEURAL RE, V24, P674, DOI 10.1177/1545968310368683
[truncated: 20,360,258 more chars]
